# Supplementary material for: Ethyl 3-(4-chloro­phen­yl)-2-(dipentyl­amino)-4-oxo-5-phenyl-4,5-dihydro-3H-pyrrolo­[3,2-d]pyrimidine-7-carboxyl­ate
Source: Acta Crystallogr Sect E Struct Rep Online. 2012 Jun 2;68(Pt 7):o1990–1. doi: 10.1107/S1600536812024609 (PMC3393266; doi:10.1107/S1600536812024609)
Supplement: Supplementary file 1 [file e-68-o1990-sup1.cif]

##############################################################################
#                                                                            #
# This CIF contains the data in a paper accepted for publication in          #
# Acta Crystallographica Section E. It conforms to the requirements of       #
# Notes for Authors for Acta Crystallographica Section E, and has been       #
# peer reviewed under the auspices of the IUCr Commission on Journals.       #
#                                                                            #
# Full details of the Crystallographic Information File format               #
# are given in the paper "The Crystallographic Information File (CIF):       #
# a New Standard Archive File for Crystallography" by S. R. Hall, F. H.      #
# Allen and I. D. Brown [Acta Cryst. (1991), A47, 655-685].                  #
#                                                                            #
# The current version of the core CIF dictionary is obtainable from          #
# ftp://ftp.iucr.org/pub/cif_core.dic.                                       #
#                                                                            #
# Software is freely available for graphical display of the structure(s)     #
# in this CIF. For information consult the CIF software page                 #
# http://www.iucr.org/resources/cif/software.                                #
#                                                                            #
# This file may be used for bona fide research purposes within the           #
# scientific community so long as proper attribution is given to the journal # 
# article from which it was obtained.                                        #
#                                                                            #
##############################################################################
data_I
_audit_creation_method     SHELXL-97
_chemical_name_systematic
;
Ethyl 3-(4-chlorophenyl)-2-(dipentylamino)-4-oxo-5-phenyl-4,5-dihydro-
3<i>H</i>-pyrrolo[3,2-<i>d</i>]pyrimidine-7-carboxylate
;
_chemical_name_common     ?
_chemical_formula_moiety     'C31 H37 Cl N4 O3'
_chemical_formula_sum     'C31 H37 Cl N4 O3'
_chemical_formula_iupac     'C31 H37 Cl N4 O3'
_chemical_formula_weight     549.10
_chemical_melting_point     ?
_symmetry_cell_setting     triclinic
_symmetry_space_group_name_H-M     'P -1'
_symmetry_space_group_name_Hall     '-P 1'
loop_
    _symmetry_equiv_pos_as_xyz
    'x, y, z'
    '-x, -y, -z'
_cell_length_a     9.661(3)
_cell_length_b     12.422(4)
_cell_length_c     14.007(4)
_cell_angle_alpha     72.110(5)
_cell_angle_beta     82.697(6)
_cell_angle_gamma     70.184(5)
_cell_volume     1504.4(8)
_cell_formula_units_Z     2
_cell_measurement_reflns_used     3181
_cell_measurement_theta_min     2.40
_cell_measurement_theta_max     26.35
_cell_measurement_temperature     298(2)
_exptl_crystal_description     block
_exptl_crystal_colour     colourless
_exptl_crystal_size_max     0.30
_exptl_crystal_size_mid     0.10
_exptl_crystal_size_min     0.10
_exptl_crystal_density_diffrn     1.212
_exptl_crystal_density_meas     ?
_exptl_crystal_density_method     'not measured'
_exptl_crystal_F_000     584
_exptl_absorpt_coefficient_mu     0.164
_exptl_absorpt_correction_type     multi-scan
_exptl_absorpt_process_details     '(SADABS; Sheldrick, 1997)'
_exptl_absorpt_correction_T_min     0.9425
_exptl_absorpt_correction_T_max     0.9838
_exptl_special_details     ?
_diffrn_ambient_temperature     298(2)
_diffrn_radiation_type     MoK\a
_diffrn_radiation_wavelength     0.71073
_diffrn_radiation_source     'fine-focus sealed tube'
_diffrn_radiation_monochromator     graphite
_diffrn_measurement_device_type     'Bruker APEXII CCD'
_diffrn_measurement_method     '\f and \w scans'
_diffrn_detector_area_resol_mean     ?
_diffrn_reflns_number     9954
_diffrn_reflns_av_R_equivalents     0.0327
_diffrn_reflns_av_sigmaI/netI     0.0458
_diffrn_reflns_theta_min     1.53
_diffrn_reflns_theta_max     25.02
_diffrn_reflns_theta_full     25.02
_diffrn_measured_fraction_theta_max     0.985
_diffrn_measured_fraction_theta_full     0.985
_diffrn_reflns_limit_h_min     -11
_diffrn_reflns_limit_h_max     10
_diffrn_reflns_limit_k_min     -14
_diffrn_reflns_limit_k_max     14
_diffrn_reflns_limit_l_min     -16
_diffrn_reflns_limit_l_max     16
_diffrn_standards_number     0
_diffrn_standards_interval_count     ?
_diffrn_standards_interval_time     ?
_diffrn_standards_decay_%     ?
_refine_special_details
;
Refinement of <i>F</i>^2^ against ALL reflections. The weighted <i>R</i>-factor
<i>wR</i> and goodness of fit <i>S</i> are based on <i>F</i>^2^, conventional
<i>R</i>-factors <i>R</i> are based on <i>F</i>, with <i>F</i> set to zero for
negative <i>F</i>^2^. The threshold expression of <i>F</i>^2^ >
\s(<i>F</i>^2^) is used only for calculating <i>R</i>-factors(gt) <i>etc</i>.
and is not relevant to the choice of reflections for refinement.
<i>R</i>-factors based on <i>F</i>^2^ are statistically about twice as large
as those based on <i>F</i>, and <i>R</i>- factors based on ALL data will be
even larger.
;
_reflns_number_total     5241
_reflns_number_gt     3801
_reflns_threshold_expression     I>2sigma(I)
_refine_ls_structure_factor_coef     Fsqd
_refine_ls_matrix_type     full
_refine_ls_R_factor_all     0.0756
_refine_ls_R_factor_gt     0.0541
_refine_ls_wR_factor_gt     0.1653
_refine_ls_wR_factor_ref     0.1822
_refine_ls_goodness_of_fit_ref     1.087
_refine_ls_restrained_S_all     1.110
_refine_ls_number_reflns     5241
_refine_ls_number_parameters     386
_refine_ls_number_restraints     42
_refine_ls_hydrogen_treatment     constr
_refine_ls_weighting_scheme     calc
_refine_ls_weighting_details
         'calc w=1/[\s^2^(Fo^2^)+(0.1048P)^2^+0.1603P] where P=(Fo^2^+2Fc^2^)/3'
_atom_sites_solution_hydrogens     geom
_atom_sites_solution_primary     direct
_atom_sites_solution_secondary     difmap
_refine_ls_shift/su_max     0.001
_refine_ls_shift/su_mean     0.000
_refine_diff_density_max     0.345
_refine_diff_density_min     -0.264
_refine_ls_extinction_method     'SHELXL97 (Sheldrick, 2008)'
_refine_ls_extinction_coef     0.029(4)
_refine_ls_extinction_expression
                                  'Fc^*^=kFc[1+0.001xFc^2^\l^3^/sin(2\q)]^-1/4^'
loop_
    _atom_type_symbol
    _atom_type_description
    _atom_type_scat_dispersion_real
    _atom_type_scat_dispersion_imag
    _atom_type_scat_source
    'C' 'C' 0.0033 0.0016
                         'International Tables Vol C Tables 4.2.6.8 and 6.1.1.4'
    'H' 'H' 0.0000 0.0000
                         'International Tables Vol C Tables 4.2.6.8 and 6.1.1.4'
    'N' 'N' 0.0061 0.0033
                         'International Tables Vol C Tables 4.2.6.8 and 6.1.1.4'
    'O' 'O' 0.0106 0.0060
                         'International Tables Vol C Tables 4.2.6.8 and 6.1.1.4'
    'Cl' 'Cl' 0.1484 0.1585
                         'International Tables Vol C Tables 4.2.6.8 and 6.1.1.4'
_computing_data_collection     'APEX2 (Bruker, 2001)'
_computing_cell_refinement     'SAINT-Plus (Bruker, 2001)'
_computing_data_reduction     'SAINT-Plus (Bruker, 2001)'
_computing_structure_solution     'SHELXS97 (Sheldrick, 2008)'
_computing_structure_refinement     'SHELXL97 (Sheldrick, 2008)'
_computing_molecular_graphics     'PLATON (Spek, 2009)'
_computing_publication_material     'SHELXTL (Sheldrick, 2008)'
loop_
    _atom_site_type_symbol
    _atom_site_label
    _atom_site_fract_x
    _atom_site_fract_y
    _atom_site_fract_z
    _atom_site_U_iso_or_equiv
    _atom_site_adp_type
    _atom_site_calc_flag
    _atom_site_refinement_flags
    _atom_site_occupancy
    _atom_site_symmetry_multiplicity
    _atom_site_disorder_assembly
    _atom_site_disorder_group
    C C1 0.5649(3) -0.2757(2) 0.17362(19) 0.0605(7) Uani d . 1 1 . .
    C C2 0.5823(3) -0.2786(2) 0.27016(19) 0.0621(7) Uani d . 1 1 . .
    H H2 0.6727 -0.3194 0.3008 0.075 Uiso calc R 1 1 . .
    C C3 0.4628(3) -0.2197(2) 0.32125(18) 0.0535(6) Uani d . 1 1 . .
    H H3 0.4721 -0.2216 0.3871 0.064 Uiso calc R 1 1 . .
    C C4 0.3302(2) -0.15846(19) 0.27457(16) 0.0427(5) Uani d . 1 1 . .
    C C5 0.3144(3) -0.1581(2) 0.17863(18) 0.0562(6) Uani d . 1 1 . .
    H H5 0.2240 -0.1178 0.1479 0.067 Uiso calc R 1 1 . .
    C C6 0.4326(3) -0.2176(3) 0.1273(2) 0.0647(7) Uani d . 1 1 . .
    H H6 0.4223 -0.2181 0.0623 0.078 Uiso calc R 1 1 . .
    C C7 0.1369(2) 0.02435(19) 0.29938(16) 0.0423(5) Uani d . 1 1 . .
    C C8 -0.0692(2) 0.00511(18) 0.39051(15) 0.0381(5) Uani d . 1 1 . .
    C C9 -0.0072(2) -0.11672(18) 0.42804(15) 0.0390(5) Uani d . 1 1 . .
    C C10 0.1361(2) -0.17963(19) 0.39785(16) 0.0433(5) Uani d . 1 1 . .
    C C11 0.3656(3) 0.0775(2) 0.25637(19) 0.0551(6) Uani d . 1 1 . .
    H H11A 0.3991 0.0072 0.3128 0.066 Uiso calc R 1 1 . .
    H H11B 0.3620 0.1463 0.2768 0.066 Uiso calc R 1 1 . .
    C C12 0.4759(3) 0.0666(3) 0.1695(2) 0.0673(7) Uani d . 1 1 . .
    H H12A 0.4629 0.0104 0.1390 0.081 Uiso calc R 1 1 . .
    H H12B 0.4550 0.1435 0.1192 0.081 Uiso calc R 1 1 . .
    C C13 0.6346(3) 0.0259(3) 0.1994(2) 0.0791(9) Uani d . 1 1 . .
    H H13A 0.6489 -0.0405 0.2600 0.095 Uiso calc R 1 1 . .
    H H13B 0.6529 0.0905 0.2154 0.095 Uiso calc R 1 1 . .
    C C14 0.7479(3) -0.0127(4) 0.1196(3) 0.0934(11) Uani d . 1 1 . .
    H H14A 0.7158 -0.0627 0.0920 0.112 Uiso calc R 1 1 . .
    H H14B 0.7497 0.0578 0.0655 0.112 Uiso calc R 1 1 . .
    C C15 0.8970(4) -0.0774(4) 0.1548(3) 0.1099(13) Uani d . 1 1 . .
    H H15A 0.9267 -0.0326 0.1886 0.165 Uiso calc R 1 1 . .
    H H15B 0.9627 -0.0886 0.0986 0.165 Uiso calc R 1 1 . .
    H H15C 0.9000 -0.1537 0.2004 0.165 Uiso calc R 1 1 . .
    C C16 0.1306(3) 0.2113(2) 0.1768(2) 0.0593(7) Uani d . 1 1 . .
    H H16A 0.1981 0.2542 0.1420 0.071 Uiso calc R 1 1 . .
    H H16B 0.0733 0.2519 0.2249 0.071 Uiso calc R 1 1 . .
    C C17 0.0288(4) 0.2168(3) 0.1022(2) 0.0765(8) Uani d . 1 1 . .
    H H17A -0.0349 0.1701 0.1364 0.092 Uiso calc R 1 1 . .
    H H17B 0.0868 0.1799 0.0520 0.092 Uiso calc R 1 1 . .
    C C18 -0.0650(4) 0.3403(3) 0.0502(3) 0.0929(11) Uani d . 1 1 . .
    H H18A -0.0011 0.3863 0.0149 0.111 Uiso calc R 1 1 . .
    H H18B -0.1211 0.3776 0.1006 0.111 Uiso calc R 1 1 . .
    C C19 -0.1715(7) 0.3471(4) -0.0243(4) 0.157(2) Uani d D 1 1 . .
    H H19A -0.1143 0.3089 -0.0740 0.189 Uiso calc R 1 1 . .
    H H19B -0.2340 0.3000 0.0115 0.189 Uiso calc R 1 1 . .
    C C20 -0.2658(8) 0.4638(5) -0.0773(5) 0.187(3) Uani d D 1 1 . .
    H H20A -0.3324 0.4994 -0.0303 0.281 Uiso calc R 1 1 . .
    H H20B -0.3209 0.4558 -0.1257 0.281 Uiso calc R 1 1 . .
    H H20C -0.2067 0.5134 -0.1110 0.281 Uiso calc R 1 1 . .
    C C21 -0.2389(2) -0.07124(19) 0.48391(16) 0.0441(5) Uani d . 1 1 . .
    H H21 -0.3270 -0.0786 0.5160 0.053 Uiso calc R 1 1 . .
    C C22 -0.0964(2) -0.28502(19) 0.53985(16) 0.0436(5) Uani d . 1 1 . .
    C C23 -0.1896(3) -0.3390(2) 0.5213(2) 0.0607(7) Uani d . 1 1 . .
    H H23 -0.2614 -0.2964 0.4732 0.073 Uiso calc R 1 1 . .
    C C24 -0.1771(4) -0.4547(3) 0.5732(3) 0.0774(9) Uani d . 1 1 . .
    H H24 -0.2385 -0.4917 0.5598 0.093 Uiso calc R 1 1 . .
    C C25 -0.0728(4) -0.5153(3) 0.6453(3) 0.0847(11) Uani d . 1 1 . .
    H H25 -0.0638 -0.5939 0.6813 0.102 Uiso calc R 1 1 . .
    C C26 0.0186(4) -0.4612(3) 0.6650(2) 0.0757(8) Uani d . 1 1 . .
    H H26 0.0882 -0.5031 0.7146 0.091 Uiso calc R 1 1 . .
    C C27 0.0080(3) -0.3454(2) 0.61195(18) 0.0564(6) Uani d . 1 1 . .
    H H27 0.0705 -0.3089 0.6247 0.068 Uiso calc R 1 1 . .
    C C28 -0.3371(3) 0.1472(2) 0.41352(18) 0.0513(6) Uani d . 1 1 . .
    O O2 -0.3074(8) 0.2389(6) 0.3374(4) 0.0579(16) Uani d PDU 0.54 1 A 1
    C C29 -0.4238(12) 0.3582(9) 0.3102(8) 0.106(3) Uani d PDU 0.54 1 A 1
    H H29A -0.5180 0.3480 0.3066 0.127 Uiso calc PR 0.54 1 A 1
    H H29B -0.4004 0.4054 0.2448 0.127 Uiso calc PR 0.54 1 A 1
    C C30 -0.4335(10) 0.4226(8) 0.3879(7) 0.128(3) Uani d PDU 0.54 1 A 1
    H H30A -0.4741 0.3836 0.4497 0.193 Uiso calc PR 0.54 1 A 1
    H H30B -0.4957 0.5038 0.3643 0.193 Uiso calc PR 0.54 1 A 1
    H H30C -0.3369 0.4213 0.3991 0.193 Uiso calc PR 0.54 1 A 1
    O O2' -0.2896(9) 0.2395(7) 0.3724(5) 0.0584(18) Uani d PDU 0.46 1 A 2
    C C29' -0.4027(9) 0.3551(6) 0.3531(7) 0.070(2) Uani d PDU 0.46 1 A 2
    H H29C -0.3579 0.4150 0.3506 0.084 Uiso calc PR 0.46 1 A 2
    H H29D -0.4738 0.3540 0.4087 0.084 Uiso calc PR 0.46 1 A 2
    C C30' -0.4826(14) 0.3907(12) 0.2571(9) 0.147(5) Uani d PDU 0.46 1 A 2
    H H30D -0.4127 0.3869 0.2021 0.220 Uiso calc PR 0.46 1 A 2
    H H30E -0.5492 0.4707 0.2461 0.220 Uiso calc PR 0.46 1 A 2
    H H30F -0.5371 0.3373 0.2620 0.220 Uiso calc PR 0.46 1 A 2
    C C31 -0.2180(2) 0.03478(19) 0.42781(16) 0.0411(5) Uani d . 1 1 A .
    Cl Cl1 0.71506(9) -0.34780(9) 0.10790(6) 0.1034(4) Uani d . 1 1 . .
    N N1 0.20328(18) -0.09956(15) 0.32853(13) 0.0417(4) Uani d . 1 1 . .
    N N2 0.00551(19) 0.07781(15) 0.32903(13) 0.0431(4) Uani d . 1 1 . .
    N N3 -0.11308(19) -0.16311(15) 0.48561(13) 0.0413(4) Uani d . 1 1 . .
    N N4 0.2161(2) 0.09019(17) 0.23112(15) 0.0512(5) Uani d . 1 1 . .
    O O1 0.19808(19) -0.28622(14) 0.41939(15) 0.0648(5) Uani d . 1 1 . .
    O O3 -0.45802(18) 0.15757(16) 0.45300(16) 0.0703(5) Uani d . 1 1 A .
loop_
    _atom_site_aniso_label
    _atom_site_aniso_U_11
    _atom_site_aniso_U_22
    _atom_site_aniso_U_33
    _atom_site_aniso_U_12
    _atom_site_aniso_U_13
    _atom_site_aniso_U_23
    C1 0.0476(14) 0.0637(15) 0.0541(15) -0.0005(12) 0.0113(12) -0.0183(12)
    C2 0.0411(13) 0.0717(17) 0.0558(15) 0.0019(12) -0.0012(11) -0.0154(13)
    C3 0.0415(13) 0.0670(15) 0.0436(13) -0.0068(11) 0.0010(10) -0.0163(11)
    C4 0.0345(11) 0.0458(12) 0.0445(12) -0.0110(9) 0.0078(9) -0.0135(9)
    C5 0.0399(13) 0.0698(16) 0.0522(14) -0.0059(12) -0.0021(11) -0.0203(12)
    C6 0.0595(16) 0.0802(18) 0.0487(14) -0.0088(14) 0.0040(12) -0.0276(13)
    C7 0.0392(12) 0.0435(12) 0.0435(12) -0.0148(10) 0.0068(9) -0.0126(10)
    C8 0.0326(11) 0.0432(11) 0.0381(11) -0.0124(9) 0.0029(9) -0.0120(9)
    C9 0.0357(11) 0.0428(11) 0.0403(11) -0.0149(9) 0.0054(9) -0.0141(9)
    C10 0.0375(12) 0.0421(12) 0.0500(13) -0.0132(10) 0.0081(10) -0.0158(10)
    C11 0.0529(14) 0.0643(15) 0.0544(14) -0.0298(12) 0.0105(11) -0.0178(12)
    C12 0.0478(15) 0.098(2) 0.0561(15) -0.0347(15) 0.0102(12) -0.0143(14)
    C13 0.0550(17) 0.114(3) 0.0741(19) -0.0374(17) 0.0087(14) -0.0274(18)
    C14 0.0560(19) 0.139(3) 0.086(2) -0.035(2) 0.0066(16) -0.032(2)
    C15 0.067(2) 0.131(3) 0.130(3) -0.013(2) -0.009(2) -0.052(3)
    C16 0.0582(15) 0.0456(13) 0.0661(16) -0.0190(11) 0.0189(13) -0.0103(12)
    C17 0.093(2) 0.0589(16) 0.0670(18) -0.0211(16) 0.0017(16) -0.0077(14)
    C18 0.084(2) 0.076(2) 0.089(2) -0.0084(18) 0.0040(19) -0.0038(18)
    C19 0.205(6) 0.094(3) 0.153(4) -0.018(3) -0.092(5) -0.007(3)
    C20 0.201(7) 0.140(5) 0.179(6) 0.001(5) -0.075(5) -0.021(4)
    C21 0.0331(11) 0.0511(13) 0.0473(12) -0.0131(10) 0.0070(9) -0.0164(10)
    C22 0.0409(12) 0.0422(12) 0.0459(12) -0.0146(10) 0.0126(10) -0.0137(10)
    C23 0.0484(14) 0.0561(15) 0.0821(18) -0.0209(12) 0.0093(13) -0.0254(14)
    C24 0.0684(19) 0.0572(17) 0.113(3) -0.0324(15) 0.0261(19) -0.0305(18)
    C25 0.095(3) 0.0448(15) 0.098(2) -0.0232(17) 0.041(2) -0.0140(16)
    C26 0.077(2) 0.0582(16) 0.0685(18) -0.0071(15) 0.0071(15) -0.0047(14)
    C27 0.0552(15) 0.0511(14) 0.0564(15) -0.0133(12) 0.0000(12) -0.0108(12)
    C28 0.0393(13) 0.0509(13) 0.0595(14) -0.0110(10) 0.0029(11) -0.0154(11)
    O2 0.048(2) 0.045(2) 0.057(3) 0.0009(17) 0.004(2) 0.000(2)
    C29 0.099(5) 0.114(5) 0.090(5) -0.017(4) 0.005(4) -0.032(4)
    C30 0.113(5) 0.118(4) 0.155(5) -0.047(4) 0.000(4) -0.030(4)
    O2' 0.050(3) 0.047(3) 0.067(4) -0.009(2) -0.001(3) -0.009(3)
    C29' 0.070(4) 0.045(3) 0.083(4) -0.003(3) 0.004(3) -0.020(3)
    C30' 0.136(6) 0.146(6) 0.138(6) -0.034(4) -0.012(4) -0.020(4)
    C31 0.0333(11) 0.0461(12) 0.0425(12) -0.0104(9) 0.0030(9) -0.0145(10)
    Cl1 0.0746(6) 0.1193(7) 0.0770(6) 0.0211(5) 0.0203(4) -0.0398(5)
    N1 0.0322(9) 0.0423(10) 0.0477(10) -0.0110(8) 0.0104(8) -0.0143(8)
    N2 0.0383(10) 0.0431(10) 0.0475(10) -0.0141(8) 0.0073(8) -0.0144(8)
    N3 0.0349(10) 0.0448(10) 0.0446(10) -0.0155(8) 0.0069(8) -0.0130(8)
    N4 0.0424(11) 0.0473(11) 0.0584(12) -0.0172(9) 0.0126(9) -0.0096(9)
    O1 0.0516(10) 0.0408(9) 0.0872(13) -0.0099(8) 0.0225(9) -0.0123(8)
    O3 0.0378(10) 0.0626(11) 0.0981(14) -0.0077(8) 0.0183(9) -0.0224(10)
_geom_special_details
;
All e.s.d.'s (except the e.s.d. in the dihedral angle between two l.s. planes)
are estimated using the full covariance matrix. The cell e.s.d.'s are taken
into account individually in the estimation of e.s.d.'s in distances, angles
and torsion angles; correlations between e.s.d.'s in cell parameters are only
used when they are defined by crystal symmetry. An approximate (isotropic)
treatment of cell e.s.d.'s is used for estimating e.s.d.'s involving l.s.
planes.
;
loop_
    _geom_bond_atom_site_label_1
    _geom_bond_atom_site_label_2
    _geom_bond_site_symmetry_2
    _geom_bond_distance
    _geom_bond_publ_flag
    C1 C6 . 1.369(4) ?
    C1 C2 . 1.372(4) ?
    C1 Cl1 . 1.743(2) ?
    C2 C3 . 1.386(3) ?
    C2 H2 . 0.9300 ?
    C3 C4 . 1.376(3) ?
    C3 H3 . 0.9300 ?
    C4 C5 . 1.370(3) ?
    C4 N1 . 1.451(3) ?
    C5 C6 . 1.382(3) ?
    C5 H5 . 0.9300 ?
    C6 H6 . 0.9300 ?
    C7 N2 . 1.300(3) ?
    C7 N4 . 1.388(3) ?
    C7 N1 . 1.399(3) ?
    C8 N2 . 1.373(3) ?
    C8 C9 . 1.379(3) ?
    C8 C31 . 1.429(3) ?
    C9 N3 . 1.390(3) ?
    C9 C10 . 1.423(3) ?
    C10 O1 . 1.211(3) ?
    C10 N1 . 1.428(3) ?
    C11 N4 . 1.476(3) ?
    C11 C12 . 1.519(3) ?
    C11 H11A . 0.9700 ?
    C11 H11B . 0.9700 ?
    C12 C13 . 1.513(4) ?
    C12 H12A . 0.9700 ?
    C12 H12B . 0.9700 ?
    C13 C14 . 1.531(4) ?
    C13 H13A . 0.9700 ?
    C13 H13B . 0.9700 ?
    C14 C15 . 1.454(5) ?
    C14 H14A . 0.9700 ?
    C14 H14B . 0.9700 ?
    C15 H15A . 0.9600 ?
    C15 H15B . 0.9600 ?
    C15 H15C . 0.9600 ?
    C16 N4 . 1.463(3) ?
    C16 C17 . 1.495(4) ?
    C16 H16A . 0.9700 ?
    C16 H16B . 0.9700 ?
    C17 C18 . 1.499(4) ?
    C17 H17A . 0.9700 ?
    C17 H17B . 0.9700 ?
    C18 C19 . 1.520(6) ?
    C18 H18A . 0.9700 ?
    C18 H18B . 0.9700 ?
    C19 C20 . 1.448(6) ?
    C19 H19A . 0.9700 ?
    C19 H19B . 0.9700 ?
    C20 H20A . 0.9600 ?
    C20 H20B . 0.9600 ?
    C20 H20C . 0.9600 ?
    C21 N3 . 1.353(3) ?
    C21 C31 . 1.377(3) ?
    C21 H21 . 0.9300 ?
    C22 C27 . 1.372(3) ?
    C22 C23 . 1.380(3) ?
    C22 N3 . 1.434(3) ?
    C23 C24 . 1.368(4) ?
    C23 H23 . 0.9300 ?
    C24 C25 . 1.371(5) ?
    C24 H24 . 0.9300 ?
    C25 C26 . 1.374(5) ?
    C25 H25 . 0.9300 ?
    C26 C27 . 1.376(4) ?
    C26 H26 . 0.9300 ?
    C27 H27 . 0.9300 ?
    C28 O3 . 1.210(3) ?
    C28 O2' . 1.319(9) ?
    C28 O2 . 1.383(7) ?
    C28 C31 . 1.453(3) ?
    O2 C29 . 1.496(10) ?
    C29 C30 . 1.514(8) ?
    C29 H29A . 0.9700 ?
    C29 H29B . 0.9700 ?
    C30 H30A . 0.9600 ?
    C30 H30B . 0.9600 ?
    C30 H30C . 0.9600 ?
    O2' C29' . 1.450(9) ?
    C29' C30' . 1.505(9) ?
    C29' H29C . 0.9700 ?
    C29' H29D . 0.9700 ?
    C30' H30D . 0.9600 ?
    C30' H30E . 0.9600 ?
    C30' H30F . 0.9600 ?
loop_
    _geom_angle_atom_site_label_1
    _geom_angle_atom_site_label_2
    _geom_angle_atom_site_label_3
    _geom_angle_site_symmetry_1
    _geom_angle_site_symmetry_3
    _geom_angle
    _geom_angle_publ_flag
    C6 C1 C2 . . 121.7(2) ?
    C6 C1 Cl1 . . 119.0(2) ?
    C2 C1 Cl1 . . 119.3(2) ?
    C1 C2 C3 . . 118.8(2) ?
    C1 C2 H2 . . 120.6 ?
    C3 C2 H2 . . 120.6 ?
    C4 C3 C2 . . 120.0(2) ?
    C4 C3 H3 . . 120.0 ?
    C2 C3 H3 . . 120.0 ?
    C5 C4 C3 . . 120.3(2) ?
    C5 C4 N1 . . 119.3(2) ?
    C3 C4 N1 . . 120.31(19) ?
    C4 C5 C6 . . 120.2(2) ?
    C4 C5 H5 . . 119.9 ?
    C6 C5 H5 . . 119.9 ?
    C1 C6 C5 . . 119.0(2) ?
    C1 C6 H6 . . 120.5 ?
    C5 C6 H6 . . 120.5 ?
    N2 C7 N4 . . 119.96(19) ?
    N2 C7 N1 . . 123.54(19) ?
    N4 C7 N1 . . 116.42(18) ?
    N2 C8 C9 . . 123.51(18) ?
    N2 C8 C31 . . 129.65(19) ?
    C9 C8 C31 . . 106.85(18) ?
    C8 C9 N3 . . 108.75(18) ?
    C8 C9 C10 . . 122.38(19) ?
    N3 C9 C10 . . 128.34(19) ?
    O1 C10 C9 . . 128.7(2) ?
    O1 C10 N1 . . 120.30(19) ?
    C9 C10 N1 . . 110.90(18) ?
    N4 C11 C12 . . 113.0(2) ?
    N4 C11 H11A . . 109.0 ?
    C12 C11 H11A . . 109.0 ?
    N4 C11 H11B . . 109.0 ?
    C12 C11 H11B . . 109.0 ?
    H11A C11 H11B . . 107.8 ?
    C13 C12 C11 . . 113.8(2) ?
    C13 C12 H12A . . 108.8 ?
    C11 C12 H12A . . 108.8 ?
    C13 C12 H12B . . 108.8 ?
    C11 C12 H12B . . 108.8 ?
    H12A C12 H12B . . 107.7 ?
    C12 C13 C14 . . 114.7(3) ?
    C12 C13 H13A . . 108.6 ?
    C14 C13 H13A . . 108.6 ?
    C12 C13 H13B . . 108.6 ?
    C14 C13 H13B . . 108.6 ?
    H13A C13 H13B . . 107.6 ?
    C15 C14 C13 . . 115.1(3) ?
    C15 C14 H14A . . 108.5 ?
    C13 C14 H14A . . 108.5 ?
    C15 C14 H14B . . 108.5 ?
    C13 C14 H14B . . 108.5 ?
    H14A C14 H14B . . 107.5 ?
    C14 C15 H15A . . 109.5 ?
    C14 C15 H15B . . 109.5 ?
    H15A C15 H15B . . 109.5 ?
    C14 C15 H15C . . 109.5 ?
    H15A C15 H15C . . 109.5 ?
    H15B C15 H15C . . 109.5 ?
    N4 C16 C17 . . 114.1(2) ?
    N4 C16 H16A . . 108.7 ?
    C17 C16 H16A . . 108.7 ?
    N4 C16 H16B . . 108.7 ?
    C17 C16 H16B . . 108.7 ?
    H16A C16 H16B . . 107.6 ?
    C16 C17 C18 . . 114.5(3) ?
    C16 C17 H17A . . 108.6 ?
    C18 C17 H17A . . 108.6 ?
    C16 C17 H17B . . 108.6 ?
    C18 C17 H17B . . 108.6 ?
    H17A C17 H17B . . 107.6 ?
    C17 C18 C19 . . 115.1(3) ?
    C17 C18 H18A . . 108.5 ?
    C19 C18 H18A . . 108.5 ?
    C17 C18 H18B . . 108.5 ?
    C19 C18 H18B . . 108.5 ?
    H18A C18 H18B . . 107.5 ?
    C20 C19 C18 . . 118.1(4) ?
    C20 C19 H19A . . 107.8 ?
    C18 C19 H19A . . 107.8 ?
    C20 C19 H19B . . 107.8 ?
    C18 C19 H19B . . 107.8 ?
    H19A C19 H19B . . 107.1 ?
    C19 C20 H20A . . 109.5 ?
    C19 C20 H20B . . 109.5 ?
    H20A C20 H20B . . 109.5 ?
    C19 C20 H20C . . 109.5 ?
    H20A C20 H20C . . 109.5 ?
    H20B C20 H20C . . 109.5 ?
    N3 C21 C31 . . 110.33(19) ?
    N3 C21 H21 . . 124.8 ?
    C31 C21 H21 . . 124.8 ?
    C27 C22 C23 . . 120.7(2) ?
    C27 C22 N3 . . 119.9(2) ?
    C23 C22 N3 . . 119.4(2) ?
    C24 C23 C22 . . 120.4(3) ?
    C24 C23 H23 . . 119.8 ?
    C22 C23 H23 . . 119.8 ?
    C23 C24 C25 . . 119.1(3) ?
    C23 C24 H24 . . 120.5 ?
    C25 C24 H24 . . 120.5 ?
    C24 C25 C26 . . 120.6(3) ?
    C24 C25 H25 . . 119.7 ?
    C26 C25 H25 . . 119.7 ?
    C25 C26 C27 . . 120.5(3) ?
    C25 C26 H26 . . 119.7 ?
    C27 C26 H26 . . 119.7 ?
    C22 C27 C26 . . 118.7(3) ?
    C22 C27 H27 . . 120.7 ?
    C26 C27 H27 . . 120.7 ?
    O3 C28 O2' . . 122.2(4) ?
    O3 C28 O2 . . 122.0(3) ?
    O2' C28 O2 . . 23.0(4) ?
    O3 C28 C31 . . 124.2(2) ?
    O2' C28 C31 . . 111.8(4) ?
    O2 C28 C31 . . 113.0(3) ?
    C28 O2 C29 . . 118.9(7) ?
    O2 C29 C30 . . 110.0(8) ?
    O2 C29 H29A . . 109.7 ?
    C30 C29 H29A . . 109.7 ?
    O2 C29 H29B . . 109.7 ?
    C30 C29 H29B . . 109.7 ?
    H29A C29 H29B . . 108.2 ?
    C28 O2' C29' . . 115.2(7) ?
    O2' C29' C30' . . 114.0(8) ?
    O2' C29' H29C . . 108.8 ?
    C30' C29' H29C . . 108.8 ?
    O2' C29' H29D . . 108.8 ?
    C30' C29' H29D . . 108.8 ?
    H29C C29' H29D . . 107.6 ?
    C29' C30' H30D . . 109.5 ?
    C29' C30' H30E . . 109.5 ?
    H30D C30' H30E . . 109.5 ?
    C29' C30' H30F . . 109.5 ?
    H30D C30' H30F . . 109.5 ?
    H30E C30' H30F . . 109.5 ?
    C21 C31 C8 . . 106.30(18) ?
    C21 C31 C28 . . 121.2(2) ?
    C8 C31 C28 . . 132.4(2) ?
    C7 N1 C10 . . 123.25(17) ?
    C7 N1 C4 . . 121.88(17) ?
    C10 N1 C4 . . 113.57(16) ?
    C7 N2 C8 . . 116.07(18) ?
    C21 N3 C9 . . 107.75(17) ?
    C21 N3 C22 . . 124.40(17) ?
    C9 N3 C22 . . 127.83(17) ?
    C7 N4 C16 . . 115.76(19) ?
    C7 N4 C11 . . 118.94(19) ?
    C16 N4 C11 . . 114.48(19) ?
loop_
    _geom_torsion_atom_site_label_1
    _geom_torsion_atom_site_label_2
    _geom_torsion_atom_site_label_3
    _geom_torsion_atom_site_label_4
    _geom_torsion_site_symmetry_1
    _geom_torsion_site_symmetry_2
    _geom_torsion_site_symmetry_3
    _geom_torsion_site_symmetry_4
    _geom_torsion
    _geom_torsion_publ_flag
    C6 C1 C2 C3 . . . . -0.8(4) ?
    Cl1 C1 C2 C3 . . . . 179.2(2) ?
    C1 C2 C3 C4 . . . . -0.8(4) ?
    C2 C3 C4 C5 . . . . 1.9(4) ?
    C2 C3 C4 N1 . . . . 178.1(2) ?
    C3 C4 C5 C6 . . . . -1.2(4) ?
    N1 C4 C5 C6 . . . . -177.5(2) ?
    C2 C1 C6 C5 . . . . 1.5(4) ?
    Cl1 C1 C6 C5 . . . . -178.5(2) ?
    C4 C5 C6 C1 . . . . -0.4(4) ?
    N2 C8 C9 N3 . . . . -178.86(18) ?
    C31 C8 C9 N3 . . . . 1.0(2) ?
    N2 C8 C9 C10 . . . . -6.6(3) ?
    C31 C8 C9 C10 . . . . 173.22(19) ?
    C8 C9 C10 O1 . . . . -174.2(2) ?
    N3 C9 C10 O1 . . . . -3.5(4) ?
    C8 C9 C10 N1 . . . . 1.8(3) ?
    N3 C9 C10 N1 . . . . 172.48(19) ?
    N4 C11 C12 C13 . . . . -166.9(2) ?
    C11 C12 C13 C14 . . . . 166.9(3) ?
    C12 C13 C14 C15 . . . . -166.3(3) ?
    N4 C16 C17 C18 . . . . 176.9(2) ?
    C16 C17 C18 C19 . . . . -178.8(4) ?
    C17 C18 C19 C20 . . . . 179.9(5) ?
    C27 C22 C23 C24 . . . . -1.4(4) ?
    N3 C22 C23 C24 . . . . -179.0(2) ?
    C22 C23 C24 C25 . . . . 1.3(4) ?
    C23 C24 C25 C26 . . . . -0.3(5) ?
    C24 C25 C26 C27 . . . . -0.7(5) ?
    C23 C22 C27 C26 . . . . 0.4(4) ?
    N3 C22 C27 C26 . . . . 178.0(2) ?
    C25 C26 C27 C22 . . . . 0.7(4) ?
    O3 C28 O2 C29 . . . . 6.3(8) ?
    O2' C28 O2 C29 . . . . -91.7(15) ?
    C31 C28 O2 C29 . . . . 176.5(6) ?
    C28 O2 C29 C30 . . . . 76.2(10) ?
    O3 C28 O2' C29' . . . . -16.2(8) ?
    O2 C28 O2' C29' . . . . 80.6(15) ?
    C31 C28 O2' C29' . . . . 178.3(5) ?
    C28 O2' C29' C30' . . . . -82.2(10) ?
    N3 C21 C31 C8 . . . . 1.4(2) ?
    N3 C21 C31 C28 . . . . 179.49(19) ?
    N2 C8 C31 C21 . . . . 178.4(2) ?
    C9 C8 C31 C21 . . . . -1.4(2) ?
    N2 C8 C31 C28 . . . . 0.6(4) ?
    C9 C8 C31 C28 . . . . -179.2(2) ?
    O3 C28 C31 C21 . . . . 4.3(4) ?
    O2' C28 C31 C21 . . . . 169.4(3) ?
    O2 C28 C31 C21 . . . . -165.7(3) ?
    O3 C28 C31 C8 . . . . -178.3(2) ?
    O2' C28 C31 C8 . . . . -13.1(5) ?
    O2 C28 C31 C8 . . . . 11.8(4) ?
    N2 C7 N1 C10 . . . . -3.2(3) ?
    N4 C7 N1 C10 . . . . -179.81(19) ?
    N2 C7 N1 C4 . . . . 162.9(2) ?
    N4 C7 N1 C4 . . . . -13.7(3) ?
    O1 C10 N1 C7 . . . . 179.2(2) ?
    C9 C10 N1 C7 . . . . 2.8(3) ?
    O1 C10 N1 C4 . . . . 12.0(3) ?
    C9 C10 N1 C4 . . . . -164.37(17) ?
    C5 C4 N1 C7 . . . . -67.3(3) ?
    C3 C4 N1 C7 . . . . 116.4(2) ?
    C5 C4 N1 C10 . . . . 100.1(2) ?
    C3 C4 N1 C10 . . . . -76.2(3) ?
    N4 C7 N2 C8 . . . . 175.16(18) ?
    N1 C7 N2 C8 . . . . -1.4(3) ?
    C9 C8 N2 C7 . . . . 6.2(3) ?
    C31 C8 N2 C7 . . . . -173.6(2) ?
    C31 C21 N3 C9 . . . . -0.9(2) ?
    C31 C21 N3 C22 . . . . 178.10(19) ?
    C8 C9 N3 C21 . . . . -0.1(2) ?
    C10 C9 N3 C21 . . . . -171.8(2) ?
    C8 C9 N3 C22 . . . . -179.00(19) ?
    C10 C9 N3 C22 . . . . 9.3(3) ?
    C27 C22 N3 C21 . . . . -121.0(2) ?
    C23 C22 N3 C21 . . . . 56.6(3) ?
    C27 C22 N3 C9 . . . . 57.7(3) ?
    C23 C22 N3 C9 . . . . -124.6(2) ?
    N2 C7 N4 C16 . . . . -16.0(3) ?
    N1 C7 N4 C16 . . . . 160.8(2) ?
    N2 C7 N4 C11 . . . . 126.5(2) ?
    N1 C7 N4 C11 . . . . -56.8(3) ?
    C17 C16 N4 C7 . . . . -69.9(3) ?
    C17 C16 N4 C11 . . . . 146.0(2) ?
    C12 C11 N4 C7 . . . . 135.7(2) ?
    C12 C11 N4 C16 . . . . -81.4(3) ?
loop_
    _geom_hbond_atom_site_label_D
    _geom_hbond_atom_site_label_H
    _geom_hbond_atom_site_label_A
    _geom_hbond_site_symmetry_A
    _geom_hbond_distance_DH
    _geom_hbond_distance_HA
    _geom_hbond_distance_DA
    _geom_hbond_angle_DHA
    C3 H3 O3 2_556 0.93 2.57 3.469(3) 162
    C21 H21 O3 2_456 0.93 2.52 3.375(3) 153
    C24 H24 O1 2_546 0.93 2.58 3.262(4) 131
    C12 H12A Cg3 . 0.97 2.77 3.478(4) 131
    C15 H15A Cg2 1_655 0.96 2.86 3.683(4) 144
data_global
_journal_date_recd_electronic     2012-05-21
_journal_date_accepted     2012-05-30
_journal_name_full     'Acta Crystallographica, Section E'
_journal_year     2012
_journal_volume     68
_journal_issue      7
_journal_page_first     o1990
_journal_page_last     o1991
_journal_paper_category     QO
_journal_paper_doi     10.1107/S1600536812024609
_journal_coeditor_code     SU2435
_publ_contact_author_name     'Ping He'
_publ_contact_author_address
;
College of Chemical Engineering and Food Science,
Hubei University of Arts and Science,
Xiangyang 441053, People's Republic of China
;
_publ_contact_author_email     pinghe129@yahoo.com.cn
_publ_contact_author_fax     ?
_publ_contact_author_phone     ?
_publ_section_title
;\
Ethyl
3-(4-chlorophenyl)-2-(dipentylamino)-4-oxo-5-phenyl-4,5-dihydro-3<i>H</i>-\
pyrrolo[3,2-<i>d</i>]pyrimidine-7-carboxylate
;
loop_
    _publ_author_name
    _publ_author_address
    'Ping He'
;
Research Center for Materials Science & Engineering
Hubei University of Arts and Science
Xiangyang 441053
People's Republic of China
College of Chemical Engineering and Food Science
Hubei University of Arts and Science
Xiangyang 441053
People's Republic of China
;
    'Qin-Qin Wan'
;
College of Chemical Engineering and Food Science,
Hubei University of Arts and Science,
Xiangyang 441053, People's Republic of China
;
    'Quan-Lei Liao'
;
College of Chemical Engineering and Food Science,
Hubei University of Arts and Science,
Xiangyang 441053, People's Republic of China
;
