# Supplementary material for: Ethyl 3-(4-chloro­phen­yl)-2-(dipentyl­amino)-4-oxo-5-phenyl-4,5-dihydro-3H-pyrrolo­[3,2-d]pyrimidine-7-carboxyl­ate
Source: Acta Crystallogr Sect E Struct Rep Online. 2012 Jun 2;68(Pt 7):o1990–1. doi: 10.1107/S1600536812024609 (PMC3393266; doi:10.1107/S1600536812024609)
Supplement: Supplementary file 2 [file e-68-o1990-Isup2.hkl]

# 
# h,k,l, Fc-squared, Fo-squared, sigma(Fo-squared) and status flag 
# 
data_I
_shelx_title ' mo_120511b_0m in P-1' 
_shelx_refln_list_code          4 
_shelx_F_calc_maximum      149.97 
_exptl_crystal_F_000       584.00 
_reflns_d_resolution_high  0.8401 
 
loop_ 
 _symmetry_equiv_pos_as_xyz 
 'x, y, z' 
 '-x, -y, -z' 
 
_cell_length_a     9.6610 
_cell_length_b    12.4218 
_cell_length_c    14.0068 
_cell_angle_alpha  72.110 
_cell_angle_beta   82.697 
_cell_angle_gamma  70.184 
 
_shelx_F_squared_multiplier     1.000 
 
loop_ 
 _refln_index_h 
 _refln_index_k 
 _refln_index_l 
 _refln_F_squared_calc 
 _refln_F_squared_meas 
 _refln_F_squared_sigma 
 _refln_observed_status 
   1   0   0     1183.45     1168.12     43.85 o 
   2   0   0       36.79       47.78      2.44 o 
   3   0   0        0.71        1.92      0.87 o 
   4   0   0      516.60      539.88     21.08 o 
   5   0   0        2.69        9.41      1.65 o 
   6   0   0        8.71        8.51      1.34 o 
   7   0   0       51.63       63.53      3.31 o 
   8   0   0       12.55       17.59      3.31 o 
   9   0   0      247.07      231.58     12.22 o 
  10   0   0       25.66       25.09      4.53 o 
 -10   1   0        9.97       14.11      3.83 o 
  -9   1   0      152.70      166.01      9.59 o 
  -8   1   0      279.08      297.84     14.32 o 
  -7   1   0      946.86      934.24     26.26 o 
  -6   1   0        2.26        1.05      0.78 o 
  -5   1   0       33.85       44.68      2.30 o 
  -3   1   0       10.59       14.09      1.04 o 
  -2   1   0      688.61      652.04     17.82 o 
   0   1   0     5575.70     5913.48    199.82 o 
   1   1   0       34.52       32.36      3.67 o 
   2   1   0     2323.77     2502.48     67.13 o 
   3   1   0        9.44       10.28      1.39 o 
   4   1   0      247.32      183.15      7.87 o 
   5   1   0        0.49        0.17      0.87 o 
   6   1   0       46.65       50.02      3.49 o 
   8   1   0       15.53       16.14      2.70 o 
   9   1   0      166.91      161.40      6.65 o 
  10   1   0        4.19        6.10      3.31 o 
  11   1   0       14.45        8.88      3.83 o 
 -10   2   0        0.07        0.35      2.61 o 
  -9   2   0       19.05       13.94      3.31 o 
  -8   2   0      101.93       88.90      6.45 o 
  -7   2   0      838.62      804.13     32.99 o 
  -6   2   0      243.10      123.62      5.94 o 
  -5   2   0      290.64      305.80     15.90 o 
  -4   2   0       57.68       64.89      2.55 o 
  -3   2   0     1486.59     1574.29     42.57 o 
  -2   2   0     1080.90     1107.54     29.89 o 
  -1   2   0      201.39      261.37      6.00 o 
   0   2   0      200.01      269.93      8.82 o 
   1   2   0     2704.68     2538.00     75.32 o 
   2   2   0     4869.22     4510.10    157.81 o 
   3   2   0      826.07      753.07     20.83 o 
   7   2   0       10.02       16.55      2.79 o 
   8   2   0      159.94      159.43      8.55 o 
   9   2   0      159.55      169.59      6.96 o 
  10   2   0       28.76       39.72      5.23 o 
  11   2   0        7.77        7.84      3.83 o 
  -9   3   0       30.72       33.18      3.12 o 
  -8   3   0        0.26        0.76      1.59 o 
  -7   3   0        1.44        3.31      2.09 o 
  -6   3   0      404.77      364.57     15.91 o 
  -5   3   0       71.81       70.07      2.89 o 
  -4   3   0      135.35      144.94      4.72 o 
  -3   3   0      503.69      647.86     17.68 o 
  -2   3   0      620.25      667.27     18.31 o 
  -1   3   0      608.44      536.07     12.06 o 
   0   3   0      299.21      285.68      6.59 o 
   1   3   0      271.22      164.89      4.01 o 
   2   3   0      815.43      876.34     68.89 o 
   3   3   0      527.13      596.92     16.49 o 
   4   3   0      325.32      354.59     11.65 o 
   5   3   0      242.77      289.68      9.02 o 
   6   3   0      134.77      165.91      8.37 o 
   7   3   0       93.67      116.46      6.97 o 
   8   3   0        6.43        9.23      2.61 o 
   9   3   0      294.48      307.12     14.67 o 
  10   3   0       35.72       41.46      5.05 o 
  11   3   0        0.06        5.23      3.66 o 
  -9   4   0        0.09        1.05      2.79 o 
  -8   4   0        6.40        7.11      2.18 o 
  -7   4   0        1.70        1.39      1.35 o 
  -6   4   0      798.09      808.33     23.26 o 
  -5   4   0      117.23      101.25      3.77 o 
  -4   4   0        5.22        3.57      0.80 o 
  -3   4   0       65.34       60.67      3.45 o 
  -2   4   0      824.40      937.10     20.91 o 
  -1   4   0     1619.75     1605.90     50.55 o 
   1   4   0     1431.96     1314.02     28.91 o 
   2   4   0     2985.48     2762.65     73.89 o 
   4   4   0      382.13      403.28      9.53 o 
   5   4   0      476.99      525.75     19.46 o 
   6   4   0       11.03        5.65      1.46 o 
   7   4   0       46.16       48.44      4.70 o 
   8   4   0        0.38        0.87      2.09 o 
   9   4   0      184.29      173.04      9.77 o 
  10   4   0       47.73       47.39      5.40 o 
  11   4   0        0.35        1.22      2.79 o 
  -8   5   0       16.11       11.15      3.14 o 
  -7   5   0       51.16       52.36      3.55 o 
  -6   5   0        6.25        9.68      2.00 o 
  -5   5   0      469.49      476.86     14.35 o 
  -4   5   0      436.38      510.61     12.04 o 
  -3   5   0      492.62      490.46     11.46 o 
  -2   5   0      109.43      100.94      3.01 o 
  -1   5   0      173.25      180.30      4.64 o 
   0   5   0      335.67      357.40     10.34 o 
   1   5   0      668.63      602.35     16.69 o 
   2   5   0      227.88      203.99      5.13 o 
   3   5   0     1021.96      912.72     20.53 o 
   5   5   0      463.05      527.09     15.61 o 
   6   5   0        0.05        0.45      1.39 o 
   7   5   0       32.92       34.49      2.83 o 
   8   5   0       51.11       49.49      5.23 o 
   9   5   0      160.76      144.75      9.07 o 
  10   5   0      208.30      214.05     11.86 o 
  11   5   0        0.11        0.70      2.61 o 
  -8   6   0        1.30        4.70      2.79 o 
  -7   6   0       32.81       20.03      3.83 o 
  -6   6   0        2.16        1.24      1.54 o 
  -5   6   0      363.28      356.60     11.42 o 
  -4   6   0        0.61        1.05      1.35 o 
  -3   6   0       88.93       87.54      5.27 o 
  -2   6   0       34.18       42.54      1.85 o 
  -1   6   0      280.02      276.87     19.14 o 
   0   6   0      377.92      384.68     20.05 o 
   1   6   0        5.55       12.72      3.22 o 
   2   6   0      139.59       97.20      8.81 o 
   3   6   0      445.99      395.15      9.46 o 
   4   6   0      992.76     1017.44     28.56 o 
   5   6   0      322.08      318.74      9.68 o 
   6   6   0        3.26        2.02      1.29 o 
   7   6   0        5.15        4.09      1.60 o 
   8   6   0        9.02        6.98      2.79 o 
   9   6   0       38.10       32.75      4.70 o 
  10   6   0       33.90       36.93      5.05 o 
  11   6   0        5.99        5.23      3.31 o 
  -7   7   0       30.20       30.66      4.70 o 
  -6   7   0       26.36       27.87      4.18 o 
  -5   7   0       23.06       22.33      6.27 o 
  -4   7   0      186.84      206.70     26.26 o 
  -3   7   0      156.15      159.22      5.86 o 
  -2   7   0       14.46       17.03      1.80 o 
  -1   7   0       27.64       23.93      1.50 o 
   0   7   0      196.94      183.52      4.94 o 
   1   7   0       92.56       78.96      2.80 o 
   2   7   0       54.63       66.80      2.89 o 
   3   7   0       27.24       27.74      1.64 o 
   4   7   0      133.20      146.12      9.47 o 
   5   7   0        0.30        0.00      0.72 o 
   6   7   0       41.38        7.67      2.09 o 
   7   7   0        3.12        0.22      1.54 o 
   8   7   0      149.12      163.22      6.78 o 
   9   7   0       36.84       33.80      5.05 o 
  10   7   0        5.17        4.70      3.31 o 
  11   7   0        5.09        6.62      3.66 o 
  -6   8   0       11.24        6.79      2.96 o 
  -5   8   0        1.52        3.83      2.61 o 
  -4   8   0        3.37        2.33      1.66 o 
  -3   8   0      499.05      505.19     15.21 o 
  -2   8   0       23.78       20.01      1.59 o 
  -1   8   0      223.70      234.59      6.21 o 
   0   8   0        3.53        2.62      0.97 o 
   1   8   0      119.35      151.30      4.43 o 
   2   8   0       11.01       16.97      1.43 o 
   3   8   0       80.34       68.16      2.69 o 
   4   8   0        0.23        0.69      1.19 o 
   5   8   0      142.00      150.35      4.59 o 
   6   8   0       47.96       20.74      2.96 o 
   7   8   0      122.11      127.01      5.67 o 
   8   8   0      133.18      140.20      6.34 o 
   9   8   0        0.15        0.82      1.88 o 
  10   8   0        0.41        0.00      2.79 o 
  -5   9   0        0.03        0.00      2.26 o 
  -4   9   0        6.72        8.01      2.96 o 
  -3   9   0        1.50        0.17      1.60 o 
  -2   9   0       27.30       26.20      2.52 o 
  -1   9   0        1.09        0.10      1.01 o 
   0   9   0        5.59        5.31      1.17 o 
   1   9   0      313.92      287.76      7.49 o 
   2   9   0       44.87       48.76      2.50 o 
   3   9   0       51.47       51.18      2.54 o 
   4   9   0      434.71      409.14     10.27 o 
   5   9   0      251.15      249.12      6.88 o 
   6   9   0      102.70       96.51      3.59 o 
   7   9   0       13.03        9.66      2.03 o 
   8   9   0       94.16      105.22      7.58 o 
   9   9   0       14.20       12.10      5.23 o 
  10   9   0        5.65        1.10      2.09 o 
  -5  10   0        0.27        1.57      2.79 o 
  -4  10   0        0.17        5.05      2.96 o 
  -3  10   0       70.23       92.82      4.68 o 
  -2  10   0       79.49       78.23      4.25 o 
  -1  10   0       17.13       13.83      1.64 o 
   0  10   0       37.29       46.10      5.16 o 
   1  10   0      100.77      119.31      4.09 o 
   2  10   0       16.88       22.60      1.89 o 
   3  10   0       27.52       22.59      1.88 o 
   4  10   0        3.15        1.53      1.23 o 
   5  10   0      129.40      125.46      4.31 o 
   6  10   0       34.79       29.59      3.07 o 
   7  10   0       83.66       86.58      4.80 o 
   8  10   0       30.72       28.79      3.14 o 
   9  10   0        3.05        2.96      2.09 o 
  10  10   0        0.59        0.00      1.92 o 
  -3  11   0        3.66       14.81      3.66 o 
  -2  11   0       12.79       19.15      2.59 o 
  -1  11   0        9.65        9.80      2.03 o 
   0  11   0       79.00       71.76      3.22 o 
   1  11   0       55.82       56.35      2.95 o 
   2  11   0        6.03        7.40      1.53 o 
   3  11   0       87.79       88.38      3.60 o 
   4  11   0       52.32       45.00      2.76 o 
   5  11   0      112.15      103.16      6.62 o 
   6  11   0       60.79       68.47      7.14 o 
   7  11   0       16.17       18.99      2.82 o 
   8  11   0       21.71       21.16      2.89 o 
   9  11   0        1.27        0.37      1.91 o 
  -2  12   0       31.45       24.91      4.36 o 
  -1  12   0        2.11        0.87      1.72 o 
   0  12   0       16.35       18.64      2.52 o 
   1  12   0        3.91        2.00      1.44 o 
   2  12   0        5.35        3.46      1.32 o 
   3  12   0        5.37       11.16      2.22 o 
   4  12   0       10.23       10.43      2.33 o 
   5  12   0       14.33        9.34      2.53 o 
   6  12   0       21.37       15.44      2.63 o 
   7  12   0       28.15       32.14      3.51 o 
   8  12   0        0.12        0.00      1.84 o 
   0  13   0        7.90        5.84      2.09 o 
   1  13   0        0.01        0.00      1.72 o 
   2  13   0        2.68        1.29      1.84 o 
   3  13   0       42.73       53.63      4.06 o 
   4  13   0       17.29       22.49      2.93 o 
   5  13   0        7.16        6.07      2.26 o 
   6  13   0        0.26        0.65      2.44 o 
   7  13   0        3.78        4.27      2.28 o 
   3  14   0        0.17        0.00      1.91 o 
   4  14   0        0.09        0.00      1.96 o 
  -6 -13   1        6.63       14.26      2.82 o 
  -5 -13   1       12.35       11.65      2.58 o 
  -4 -13   1        0.09        0.00      1.84 o 
  -3 -13   1        1.04        1.05      1.97 o 
  -2 -13   1       20.81       20.84      2.83 o 
  -1 -13   1        0.03        0.00      2.44 o 
   0 -13   1        2.15        1.74      2.96 o 
  -8 -12   1       15.05       15.23      2.93 o 
  -7 -12   1        0.00        0.66      2.03 o 
  -6 -12   1        3.97        6.62      2.34 o 
  -5 -12   1        0.19        0.00      1.85 o 
  -4 -12   1        5.96        3.55      3.57 o 
  -3 -12   1        0.00        0.73      1.76 o 
  -2 -12   1       25.43       25.83      2.83 o 
  -1 -12   1        0.60        0.31      1.33 o 
   0 -12   1        6.29        3.66      1.84 o 
   1 -12   1        3.44       10.87      2.21 o 
   2 -12   1        2.89        0.00      2.79 o 
  -9 -11   1        3.27        2.70      2.96 o 
  -8 -11   1        0.53        0.80      3.66 o 
  -7 -11   1        7.82        4.54      2.70 o 
  -6 -11   1        5.08        3.79      3.48 o 
  -5 -11   1      170.28      159.38      6.84 o 
  -4 -11   1       14.63       16.11      2.50 o 
  -3 -11   1       14.47       13.63      2.34 o 
  -2 -11   1      151.20      166.63      5.25 o 
  -1 -11   1       19.07       13.43      2.59 o 
   0 -11   1       41.35       50.36      3.51 o 
   1 -11   1       17.58       10.59      2.61 o 
   2 -11   1        2.33        2.09      1.85 o 
   3 -11   1       26.04       24.21      4.36 o 
  -9 -10   1        2.63        0.35      2.87 o 
  -8 -10   1        0.20        1.08      1.84 o 
  -7 -10   1       77.12       75.27      4.55 o 
  -6 -10   1       24.30       22.97      2.83 o 
  -5 -10   1        7.88        6.50      2.03 o 
  -4 -10   1      294.81      311.84     10.68 o 
  -3 -10   1        4.36        2.56      1.27 o 
  -2 -10   1        3.70        2.02      1.22 o 
  -1 -10   1       17.71       11.31      1.58 o 
   0 -10   1       41.89       55.53      3.27 o 
   1 -10   1       40.33       40.47      3.08 o 
   2 -10   1       21.25       14.36      2.28 o 
   3 -10   1        7.05       12.04      2.34 o 
   4 -10   1        0.01        0.00      2.61 o 
 -10  -9   1        3.69        1.94      2.18 o 
  -9  -9   1        7.19        7.32      2.61 o 
  -8  -9   1       17.75       18.17      2.75 o 
  -7  -9   1        0.48        0.00      1.83 o 
  -6  -9   1       56.18       62.63      4.06 o 
  -5  -9   1      139.15      146.50      4.64 o 
  -4  -9   1      906.88      865.32     20.09 o 
  -3  -9   1       30.73       37.23      2.20 o 
  -2  -9   1       19.33       18.34      1.64 o 
  -1  -9   1        4.21        3.65      1.17 o 
   0  -9   1      113.63      109.10      5.74 o 
   1  -9   1       32.58       47.16      2.86 o 
   2  -9   1       99.83      109.67      4.93 o 
   3  -9   1      123.60      117.31      5.75 o 
   4  -9   1       78.61       65.15      8.28 o 
   5  -9   1        1.08        0.00      2.44 o 
 -10  -8   1        2.45        3.99      2.21 o 
  -9  -8   1        4.97        1.78      2.03 o 
  -8  -8   1       21.13       25.32      4.62 o 
  -7  -8   1      176.93      197.00      7.58 o 
  -6  -8   1      166.48      157.60      9.23 o 
  -5  -8   1       14.18        7.99      2.02 o 
  -4  -8   1      143.41      130.94      4.08 o 
  -3  -8   1      161.38      144.28      5.06 o 
  -2  -8   1        1.15        1.61      0.89 o 
  -1  -8   1      254.89      244.59      6.45 o 
   0  -8   1       57.83       63.06      2.64 o 
   1  -8   1       40.24       34.15      2.83 o 
   2  -8   1      143.86      140.07      5.43 o 
   3  -8   1      177.73      183.51      6.91 o 
   4  -8   1       65.82       65.17      3.87 o 
   5  -8   1        8.27       12.37      2.15 o 
   6  -8   1        0.62        0.35      2.26 o 
 -11  -7   1        2.79        1.92      3.14 o 
 -10  -7   1        2.28        4.01      2.96 o 
  -9  -7   1      132.15      131.57      6.16 o 
  -8  -7   1      101.53      102.89      6.54 o 
  -7  -7   1        2.52        2.75      1.66 o 
  -6  -7   1        1.23        0.09      0.74 o 
  -5  -7   1       17.72       11.83      5.05 o 
  -4  -7   1      338.38      349.52     11.06 o 
  -3  -7   1      397.52      372.86     11.51 o 
  -2  -7   1      166.26      167.04     16.67 o 
  -1  -7   1       12.10        9.98      1.13 o 
   0  -7   1      400.36      383.19      9.82 o 
   1  -7   1       33.65       27.50      1.80 o 
   2  -7   1       26.61       23.03      2.09 o 
   3  -7   1       81.94       96.39      4.31 o 
   4  -7   1       13.64       15.33      2.15 o 
   5  -7   1      499.91      531.48     19.76 o 
   6  -7   1       13.70       17.43      2.50 o 
   7  -7   1        0.01        0.00      2.61 o 
 -11  -6   1       52.32       46.17      5.92 o 
 -10  -6   1       74.19       77.38      6.80 o 
  -9  -6   1       37.70       43.90      5.40 o 
  -8  -6   1       50.63       44.81      3.57 o 
  -7  -6   1       25.73       29.43      2.77 o 
  -6  -6   1       49.44       48.38      3.20 o 
  -5  -6   1        8.61        5.40      1.92 o 
  -4  -6   1       83.39      112.70      4.53 o 
  -3  -6   1      305.03      323.59      7.92 o 
  -2  -6   1      830.85     1023.08     23.01 o 
  -1  -6   1      154.68      161.90      5.55 o 
   0  -6   1      292.71      299.38      9.02 o 
   1  -6   1      130.14      124.03      5.35 o 
   2  -6   1      124.71      121.50      6.19 o 
   3  -6   1       15.47       20.07      1.39 o 
   4  -6   1       95.72      118.01      4.99 o 
   5  -6   1      163.83      140.79      9.51 o 
   6  -6   1        1.75        1.48      1.60 o 
   7  -6   1        0.00        0.00      1.48 o 
   8  -6   1        0.18        0.70      2.61 o 
 -11  -5   1       29.55       32.23      5.05 o 
 -10  -5   1      113.44      113.48      8.02 o 
  -9  -5   1      145.78      169.15      9.94 o 
  -8  -5   1      335.41      348.32     11.55 o 
  -7  -5   1        0.02        0.20      1.41 o 
  -6  -5   1       78.22       79.70      3.94 o 
  -5  -5   1        3.73        2.33      1.17 o 
  -4  -5   1      175.75      168.33     10.42 o 
  -3  -5   1     1686.45     1777.63     47.59 o 
  -2  -5   1     2748.38     2794.44     61.16 o 
  -1  -5   1      264.68      276.18      8.15 o 
   0  -5   1     1667.38     2046.86     63.70 o 
   1  -5   1     1202.19     1409.24     31.16 o 
   2  -5   1        4.97        4.17      0.86 o 
   3  -5   1       60.08       74.58      2.46 o 
   4  -5   1       70.59       61.23      3.26 o 
   5  -5   1        4.18        6.50      1.66 o 
   6  -5   1      862.55      874.95     25.31 o 
   7  -5   1       11.18       13.62      2.87 o 
   8  -5   1       18.85       26.65      4.18 o 
 -11  -4   1        1.54        4.35      2.96 o 
 -10  -4   1       13.68       17.94      4.01 o 
  -9  -4   1      530.29      541.05     23.97 o 
  -8  -4   1      314.19      338.15     15.89 o 
  -7  -4   1        2.09        4.40      1.54 o 
  -6  -4   1        1.62        2.61      1.34 o 
  -5  -4   1      345.75      352.06     10.82 o 
  -4  -4   1       15.60       17.19      1.60 o 
  -3  -4   1     2350.36     2078.60    206.48 o 
  -2  -4   1     2608.29     2413.49     89.71 o 
  -1  -4   1     1161.82     1052.52     24.64 o 
   0  -4   1       89.31       76.76      2.63 o 
   1  -4   1       30.32       21.18      1.41 o 
   2  -4   1      163.82      182.98      4.62 o 
   3  -4   1      402.52      440.11     10.26 o 
   4  -4   1       16.65       16.40      1.93 o 
   5  -4   1      147.36      139.55      7.50 o 
   6  -4   1      347.76      322.22     10.50 o 
   7  -4   1        2.21        2.83      1.59 o 
   8  -4   1       43.78       47.21      3.63 o 
   9  -4   1        0.01        0.00      2.26 o 
 -11  -3   1       22.47       25.51      4.62 o 
 -10  -3   1       49.57       44.61      5.40 o 
  -9  -3   1      129.26      129.55      8.37 o 
  -8  -3   1      156.86      148.08      8.37 o 
  -6  -3   1      108.21      114.14      4.50 o 
  -5  -3   1      134.92      136.09      6.02 o 
  -4  -3   1      152.72      143.52      4.88 o 
  -2  -3   1     4414.71     4281.21    133.00 o 
  -1  -3   1     8872.46     8510.52    219.42 o 
   0  -3   1     5171.47     5612.67    122.44 o 
   1  -3   1       93.29      144.98      3.62 o 
   2  -3   1       37.35       39.74      1.67 o 
   3  -3   1       53.92       76.27      2.76 o 
   4  -3   1      179.39      147.61      4.69 o 
   5  -3   1      115.79      131.56      4.44 o 
   6  -3   1        9.33       15.85      2.79 o 
   7  -3   1       37.44       33.97      4.01 o 
   8  -3   1        4.02        5.40      2.61 o 
   9  -3   1        8.23        8.36      3.14 o 
 -11  -2   1       44.15       50.53      6.27 o 
 -10  -2   1       13.73       16.00      2.71 o 
  -9  -2   1       16.80       20.73      3.66 o 
  -7  -2   1      118.58      128.52      6.98 o 
  -6  -2   1       38.97       42.87      3.49 o 
  -5  -2   1       51.48       72.79      3.08 o 
  -4  -2   1      191.50      121.05      5.15 o 
  -3  -2   1      673.78      652.44     18.11 o 
  -2  -2   1     6678.19     6362.09    245.54 o 
  -1  -2   1     2198.07     2198.64     58.23 o 
   0  -2   1        1.83        0.81      0.43 o 
   1  -2   1      754.13      587.45     16.02 o 
   2  -2   1       68.30       75.22      2.47 o 
   3  -2   1      295.19      290.37      8.27 o 
   4  -2   1      110.82      126.86      4.15 o 
   5  -2   1      292.00      340.93      9.97 o 
   6  -2   1       94.44       89.28      3.56 o 
   7  -2   1       65.80       65.35      5.40 o 
   8  -2   1       79.95       80.00      6.10 o 
   9  -2   1        2.11        1.39      2.61 o 
  10  -2   1        2.32        5.23      3.14 o 
 -10  -1   1       35.96       46.87      5.58 o 
  -9  -1   1       56.51       54.37      5.75 o 
  -8  -1   1       58.86       50.89      4.36 o 
  -7  -1   1      159.87      157.18      8.02 o 
  -6  -1   1      167.84      153.05      7.50 o 
  -5  -1   1        0.06        2.09      1.22 o 
  -4  -1   1      361.42      157.20      7.19 o 
  -3  -1   1      192.91      227.86      6.74 o 
  -2  -1   1     3121.57     2875.02     77.07 o 
  -1  -1   1      427.30      551.72     21.50 o 
   0  -1   1     1556.32     1517.19     56.97 o 
   1  -1   1      665.91      489.32     19.29 o 
   2  -1   1      828.82      866.48     23.46 o 
   3  -1   1      114.19      114.28      3.60 o 
   4  -1   1        8.28       10.29      1.00 o 
   5  -1   1      317.13      344.24     10.23 o 
   6  -1   1       22.48       20.31      1.71 o 
   7  -1   1        8.77        8.79      1.83 o 
   8  -1   1       27.28       23.17      3.83 o 
   9  -1   1       17.54       11.32      3.48 o 
  10  -1   1       13.75       13.76      3.83 o 
 -10   0   1        0.81        1.92      2.96 o 
  -9   0   1       68.20       84.35      6.45 o 
  -8   0   1      120.64      127.29      5.23 o 
  -7   0   1      317.92      328.70     10.30 o 
  -6   0   1       20.98       21.08      2.44 o 
  -5   0   1     1570.99     1165.88     44.99 o 
  -4   0   1      677.99      724.73     28.18 o 
  -3   0   1      464.29      473.93     18.65 o 
  -2   0   1      910.32     1050.52     38.41 o 
  -1   0   1      454.46      648.80     20.16 o 
   0   0   1     5284.22     3736.81    355.22 o 
   1   0   1     2876.76     2809.18    105.49 o 
   2   0   1     4671.91     5268.73    141.62 o 
   3   0   1     1042.07     1036.72     28.14 o 
   4   0   1      896.53      894.96     24.61 o 
   5   0   1        1.54        0.00      0.74 o 
   6   0   1      322.00      299.28     13.64 o 
   7   0   1        4.92        3.79      1.38 o 
   8   0   1       87.04      100.92      7.15 o 
   9   0   1      234.65      284.95     14.48 o 
  10   0   1       33.01       32.75      4.88 o 
 -10   1   1       11.30        9.93      3.31 o 
  -9   1   1        0.26        0.00      2.44 o 
  -8   1   1       22.79       20.38      3.48 o 
  -7   1   1      420.05      421.91     12.79 o 
  -6   1   1      351.08      359.21     10.87 o 
  -4   1   1      628.23      672.05     18.77 o 
  -3   1   1      880.29      883.05     24.18 o 
  -2   1   1     2696.02     3132.40     84.20 o 
   0   1   1      541.67      671.44     18.30 o 
   1   1   1     7425.36     7460.48    637.43 o 
   2   1   1     3025.02     3034.19    113.99 o 
   3   1   1      186.92      213.07      8.92 o 
   4   1   1       75.76       86.33      4.36 o 
   5   1   1       21.43       24.91      2.44 o 
   6   1   1       85.04       88.07      3.85 o 
   7   1   1      212.94      229.58     10.12 o 
   8   1   1      211.08      244.28      8.44 o 
   9   1   1       49.99       51.23      5.40 o 
  10   1   1        5.16        4.88      3.31 o 
  11   1   1       19.15       15.85      4.35 o 
 -10   2   1        3.79        6.62      2.96 o 
  -9   2   1        5.00        4.13      2.00 o 
  -8   2   1       23.95       29.44      4.01 o 
  -7   2   1       29.85       35.90      2.51 o 
  -6   2   1       32.82       30.09      2.13 o 
  -5   2   1      117.76      133.60      6.80 o 
  -4   2   1     1068.10     1185.12     32.37 o 
  -3   2   1       68.07       69.77      2.65 o 
  -2   2   1      107.81      136.74      4.20 o 
  -1   2   1        0.02        1.66      0.56 o 
   0   2   1       62.39      111.39      2.69 o 
   1   2   1      991.83      925.60     24.88 o 
   2   2   1      146.08      166.27      4.94 o 
   3   2   1      583.10      620.31     24.18 o 
   4   2   1      134.98      139.67      6.63 o 
   5   2   1      111.18      150.03      7.33 o 
   6   2   1       65.91       71.12      4.71 o 
   7   2   1      111.60      135.66      7.32 o 
   8   2   1        5.15        4.55      1.76 o 
   9   2   1       62.53       68.84      4.17 o 
  10   2   1       39.51       44.43      5.40 o 
  11   2   1        2.45        2.44      3.14 o 
  -9   3   1        6.29        7.14      2.79 o 
  -8   3   1       13.76       17.69      2.34 o 
  -7   3   1       32.32       31.70      2.65 o 
  -6   3   1        3.39        6.02      1.12 o 
  -5   3   1     1878.31     2074.33     56.43 o 
  -4   3   1       88.90      112.37      3.24 o 
  -2   3   1      429.31      446.61     12.48 o 
  -1   3   1     1126.17     1126.02     24.73 o 
   0   3   1       69.84       78.76      2.18 o 
   1   3   1    13455.54    12922.47    681.37 o 
   2   3   1     2596.03     2453.93     65.62 o 
   3   3   1        0.97        0.82      1.14 o 
   4   3   1       14.60       18.01      1.54 o 
   5   3   1     2088.15     2314.65     88.21 o 
   6   3   1        0.58        1.05      1.57 o 
   7   3   1      187.63      193.36      9.60 o 
   8   3   1       60.80       61.17      4.88 o 
   9   3   1        3.79        0.52      2.44 o 
  10   3   1        0.43        0.98      1.88 o 
  11   3   1        2.89        5.23      3.31 o 
  -9   4   1        4.00        6.27      2.96 o 
  -8   4   1       45.40       43.91      5.05 o 
  -7   4   1       17.54       15.43      2.70 o 
  -6   4   1       93.39       94.65      4.29 o 
  -4   4   1        0.53        0.14      0.32 o 
  -3   4   1       84.81       53.90      1.93 o 
  -2   4   1      384.02      389.06      9.07 o 
  -1   4   1      102.25      128.47      4.07 o 
   2   4   1        2.87        0.00      0.56 o 
   3   4   1       17.75       20.61      1.41 o 
   5   4   1      277.80      306.27      9.52 o 
   6   4   1      122.80      144.08      7.67 o 
   7   4   1      236.41      274.65     12.75 o 
   8   4   1        8.68       15.33      3.14 o 
   9   4   1       39.11       40.94      4.88 o 
  10   4   1        1.14        3.66      2.61 o 
  11   4   1        1.80        3.14      3.31 o 
  -8   5   1        1.07        4.88      2.61 o 
  -7   5   1       16.86        9.41      2.79 o 
  -6   5   1      124.38      116.92      4.93 o 
  -5   5   1      265.10      260.70     11.87 o 
  -4   5   1        1.98        1.76      0.77 o 
  -3   5   1      125.51      118.36      3.44 o 
  -2   5   1     1363.69     1426.50     31.58 o 
  -1   5   1      130.39      126.66      3.46 o 
   0   5   1      102.54      104.28      3.58 o 
   1   5   1      491.97      511.48     14.28 o 
   2   5   1       11.93       10.13      0.95 o 
   3   5   1     1455.89     1392.39     37.81 o 
   4   5   1       76.57      108.38      4.53 o 
   5   5   1      988.07     1037.81     28.62 o 
   6   5   1        5.83        7.48      1.54 o 
   7   5   1        6.69        9.23      2.61 o 
   8   5   1       92.46       96.75      6.62 o 
   9   5   1       17.07       24.21      4.01 o 
  10   5   1       16.34       19.86      4.01 o 
  11   5   1        7.05        7.32      3.48 o 
  -8   6   1       17.16       21.08      4.18 o 
  -7   6   1        0.10        2.44      2.26 o 
  -6   6   1      168.15      146.85      8.72 o 
  -5   6   1      199.85      209.42      7.45 o 
  -4   6   1      809.10      830.38     23.58 o 
  -3   6   1      266.63      276.99      8.64 o 
  -2   6   1      284.56      291.39      8.84 o 
  -1   6   1       42.19       56.38      4.71 o 
   0   6   1      707.48      812.27     18.35 o 
   1   6   1       47.96       57.72      2.08 o 
   2   6   1      822.05      709.98     20.01 o 
   3   6   1      155.74      174.01      5.99 o 
   4   6   1        2.24        1.22      0.74 o 
   5   6   1       43.89       52.85      2.33 o 
   6   6   1      319.97      371.59     16.60 o 
   7   6   1       29.70       34.74      2.89 o 
   8   6   1       90.91      108.25      7.32 o 
   9   6   1        6.91        0.87      2.79 o 
  10   6   1       34.13       32.93      5.05 o 
  11   6   1        3.65        6.62      3.31 o 
  -7   7   1        0.01        0.00      2.44 o 
  -6   7   1        5.62        4.01      2.44 o 
  -5   7   1        5.20        8.01      2.96 o 
  -4   7   1      220.54      266.41      8.87 o 
  -3   7   1        3.95        4.61      1.02 o 
  -2   7   1      201.01      196.37      6.95 o 
  -1   7   1      217.18      244.22      6.28 o 
   0   7   1      609.94      718.78     16.48 o 
   1   7   1       19.02       20.43      1.82 o 
   2   7   1      158.80      152.86      4.32 o 
   3   7   1      955.13      972.60     25.13 o 
   4   7   1       11.09        8.86      1.13 o 
   5   7   1        0.04        0.16      0.57 o 
   6   7   1       23.92       23.49      2.13 o 
   7   7   1       15.22       13.24      3.14 o 
   8   7   1        1.49        0.15      1.66 o 
   9   7   1        2.72        4.88      3.14 o 
  10   7   1       22.82       20.03      4.18 o 
  11   7   1        4.68        4.53      3.31 o 
  -6   8   1       93.81       77.39      6.62 o 
  -5   8   1       79.27       88.01      6.62 o 
  -4   8   1      187.51      196.84      7.21 o 
  -3   8   1        5.21        4.13      1.83 o 
  -2   8   1        0.65        0.72      0.92 o 
  -1   8   1        0.01        0.03      0.87 o 
   0   8   1      109.98      126.70      3.86 o 
   1   8   1       76.42       84.26      3.56 o 
   2   8   1       85.11       81.93      3.86 o 
   3   8   1       91.91       86.88      3.07 o 
   4   8   1      489.33      510.67     12.32 o 
   5   8   1       71.46       65.77      3.66 o 
   6   8   1       23.64       22.12      2.09 o 
   7   8   1        1.80        0.65      1.51 o 
   8   8   1       39.94       37.96      3.92 o 
   9   8   1       54.20       45.48      5.58 o 
  10   8   1        0.12        0.00      2.79 o 
  11   8   1        2.26        0.00      2.44 o 
  -6   9   1       20.51       18.47      3.83 o 
  -5   9   1        0.53        1.39      2.44 o 
  -4   9   1       40.47       35.19      4.53 o 
  -3   9   1        1.78        1.47      1.46 o 
  -2   9   1       92.88       80.75      3.20 o 
  -1   9   1        6.76        6.08      1.20 o 
   0   9   1       64.69       63.60      2.68 o 
   1   9   1        0.45        0.00      0.89 o 
   2   9   1       39.33       30.23      2.07 o 
   3   9   1        0.08        0.00      0.89 o 
   4   9   1       54.81       54.96      2.56 o 
   5   9   1      328.97      308.45      8.07 o 
   6   9   1       65.69       69.21      3.70 o 
   7   9   1        0.12        0.00      1.01 o 
   8   9   1       81.47       85.95      4.80 o 
   9   9   1       41.56       33.88      4.01 o 
  10   9   1       17.86       18.12      4.18 o 
  -5  10   1       56.53       87.99      7.32 o 
  -4  10   1       36.35       33.97      4.88 o 
  -3  10   1        7.46        6.79      2.61 o 
  -2  10   1       50.20       58.68      3.69 o 
  -1  10   1       16.00       18.92      1.74 o 
   0  10   1       10.52       11.10      1.47 o 
   1  10   1      263.57      253.33      6.92 o 
   2  10   1        7.02        7.96      1.37 o 
   3  10   1       43.54       40.20      2.38 o 
   4  10   1       47.13       56.21      2.71 o 
   5  10   1        8.36        8.02      1.51 o 
   6  10   1       22.53       21.05      1.97 o 
   7  10   1       45.45       52.51      2.92 o 
   8  10   1       56.99       47.51      3.92 o 
   9  10   1       10.03        6.66      2.28 o 
  10  10   1       10.66       14.86      2.70 o 
  -4  11   1        3.26        5.40      3.14 o 
  -3  11   1       18.51       18.64      3.66 o 
  -2  11   1       99.66      106.15      7.50 o 
  -1  11   1        0.15        0.00      1.60 o 
   0  11   1        2.81        1.51      1.30 o 
   1  11   1      263.10      272.03      8.99 o 
   2  11   1       82.28       81.30      3.41 o 
   3  11   1      249.16      262.94      7.42 o 
   4  11   1      221.38      230.88      6.68 o 
   5  11   1       73.26       77.18      3.43 o 
   6  11   1      109.97      112.25      4.22 o 
   7  11   1        0.80        0.00      1.83 o 
   8  11   1       11.37        9.21      2.40 o 
   9  11   1       12.41       14.31      2.59 o 
  -2  12   1       20.26       22.65      4.18 o 
  -1  12   1        0.83        5.75      2.79 o 
   0  12   1        0.82        2.46      1.40 o 
   1  12   1        8.16        4.90      1.50 o 
   2  12   1        0.40        2.37      1.37 o 
   3  12   1       21.24       21.80      2.25 o 
   4  12   1       50.38       48.86      2.89 o 
   5  12   1       20.52       20.88      6.01 o 
   6  12   1        9.05        6.00      2.21 o 
   7  12   1        2.90        0.00      2.03 o 
   8  12   1        0.66        0.00      2.03 o 
   9  12   1        0.92        1.18      2.15 o 
  -1  13   1       22.09       14.46      3.83 o 
   0  13   1        3.54        0.00      2.44 o 
   1  13   1        3.16        2.15      1.44 o 
   2  13   1       18.44       20.91      2.14 o 
   3  13   1        0.09        1.94      1.43 o 
   4  13   1        0.04        0.00      1.66 o 
   5  13   1        0.02        1.09      1.84 o 
   6  13   1        0.22        0.00      1.84 o 
   7  13   1        0.26        0.77      1.96 o 
   2  14   1        0.52        0.00      1.88 o 
   3  14   1        0.08        0.29      1.91 o 
   4  14   1        0.56        0.00      1.74 o 
   5  14   1        4.18        7.81      2.33 o 
  -5 -13   2        0.00        0.00      1.91 o 
  -4 -13   2        1.69        2.46      2.08 o 
  -3 -13   2        2.14        0.27      2.03 o 
  -2 -13   2        3.22        2.96      2.96 o 
  -1 -13   2        0.46        1.74      2.61 o 
  -7 -12   2       15.96       13.39      3.66 o 
  -6 -12   2        2.11        0.00      1.96 o 
  -5 -12   2        0.37        3.46      1.96 o 
  -4 -12   2        8.62        9.98      3.31 o 
  -3 -12   2       12.81       15.14      6.10 o 
  -2 -12   2        0.09        0.00      1.78 o 
  -1 -12   2        3.67        3.48      2.79 o 
   0 -12   2        2.67        6.97      2.96 o 
   1 -12   2       13.73        8.87      2.70 o 
  -8 -11   2        0.03        0.15      1.96 o 
  -7 -11   2        0.62        0.00      1.78 o 
  -6 -11   2       12.57        8.57      2.21 o 
  -5 -11   2        7.95        6.03      4.53 o 
  -4 -11   2        4.75        7.49      2.15 o 
  -3 -11   2        1.86        1.16      1.78 o 
  -2 -11   2        5.61        4.18      1.97 o 
  -1 -11   2        5.26        0.07      1.20 o 
   0 -11   2       44.73       52.79      3.69 o 
   1 -11   2       17.66        9.87      2.28 o 
   2 -11   2        0.84        1.27      2.00 o 
   3 -11   2        5.98        7.54      2.87 o 
  -9 -10   2        0.02        0.00      2.96 o 
  -8 -10   2       28.00       28.32      4.70 o 
  -7 -10   2        0.83        0.00      1.63 o 
  -6 -10   2        0.29        0.00      1.72 o 
  -5 -10   2        8.84       10.71      2.22 o 
  -4 -10   2       98.93       90.55      4.80 o 
  -3 -10   2      277.71      240.23      8.70 o 
  -2 -10   2      421.44      452.57     11.32 o 
  -1 -10   2       11.16       12.98      1.66 o 
   0 -10   2       59.61       61.16      2.98 o 
   1 -10   2        6.13       13.14      2.15 o 
   2 -10   2        6.34        2.94      1.92 o 
   3 -10   2       60.85       71.39      4.43 o 
   4 -10   2       16.96       24.96      3.66 o 
 -10  -9   2       14.57       20.64      3.14 o 
  -9  -9   2       31.43       33.82      3.74 o 
  -8  -9   2        1.03        0.00      1.54 o 
  -7  -9   2        6.75        9.05      2.44 o 
  -6  -9   2        0.31        0.00      1.55 o 
  -5  -9   2       79.28       77.13      4.31 o 
  -4  -9   2       19.93       21.67      3.05 o 
  -3  -9   2      452.29      472.27     11.61 o 
  -2  -9   2      506.91      512.93     12.47 o 
  -1  -9   2        1.45        0.02      1.13 o 
   0  -9   2      267.54      274.29     10.82 o 
   1  -9   2        0.63        0.10      1.41 o 
   2  -9   2       11.98       14.15      2.61 o 
   3  -9   2        2.47        0.00      1.54 o 
   4  -9   2        2.42        1.46      1.74 o 
   5  -9   2        1.08        0.00      1.78 o 
 -10  -8   2        7.51        6.39      4.09 o 
  -9  -8   2       42.18       43.65      3.88 o 
  -8  -8   2      108.44       92.15      5.84 o 
  -7  -8   2      292.32      266.61      9.63 o 
  -6  -8   2      150.29      135.67      6.54 o 
  -5  -8   2      125.28      133.75      8.20 o 
  -4  -8   2       44.50       33.08      4.97 o 
  -3  -8   2      146.65      167.36      6.35 o 
  -2  -8   2        1.18        2.75      0.97 o 
  -1  -8   2       36.23       34.81      2.02 o 
   0  -8   2        8.98        6.81      1.40 o 
   1  -8   2       15.56       16.86      1.53 o 
   2  -8   2        4.91        0.45      1.38 o 
   3  -8   2      118.40      121.46      5.30 o 
   4  -8   2      104.44      103.30      8.45 o 
   5  -8   2        0.33        0.00      1.54 o 
   6  -8   2       10.58        9.41      3.14 o 
 -10  -7   2        1.37        0.00      2.03 o 
  -9  -7   2        2.16        1.31      2.01 o 
  -8  -7   2        9.47        4.70      2.09 o 
  -7  -7   2        5.32        4.32      1.91 o 
  -5  -7   2       49.50       52.60      2.61 o 
  -4  -7   2        4.94        5.19      1.69 o 
  -3  -7   2        7.75        8.42      1.07 o 
  -2  -7   2       87.38       86.65      3.95 o 
  -1  -7   2       27.27       33.56      1.86 o 
   0  -7   2        1.81        4.49      1.00 o 
   1  -7   2        0.03        1.70      0.81 o 
   2  -7   2       85.45       79.96      4.86 o 
   3  -7   2        5.91        7.13      1.66 o 
   4  -7   2      261.87      278.89     13.27 o 
   5  -7   2      116.39      117.91      6.97 o 
   6  -7   2        8.38        9.25      2.21 o 
   7  -7   2       12.54       18.99      4.01 o 
 -10  -6   2        0.01        0.00      2.61 o 
  -9  -6   2        1.46        1.15      2.09 o 
  -8  -6   2       18.90       20.17      2.70 o 
  -7  -6   2        0.00        0.00      1.41 o 
  -5  -6   2      141.49      114.10     16.22 o 
  -4  -6   2       35.87       37.01      3.80 o 
  -3  -6   2        7.50        7.00      0.89 o 
  -2  -6   2     1517.14     1463.67     32.52 o 
  -1  -6   2       26.97       22.90      1.38 o 
   0  -6   2      420.43      462.69     13.36 o 
   1  -6   2       65.47       67.52      2.42 o 
   2  -6   2        2.86        4.13      0.86 o 
   3  -6   2      384.54      380.08     11.74 o 
   4  -6   2        5.22        4.45      2.09 o 
   5  -6   2        6.02        9.52      2.03 o 
   6  -6   2       27.27       31.50      5.75 o 
   7  -6   2        4.63        6.58      2.03 o 
 -11  -5   2       18.00       18.64      4.18 o 
 -10  -5   2       20.53       23.34      4.36 o 
  -9  -5   2      217.37      227.51     12.56 o 
  -8  -5   2       47.07       40.42      3.33 o 
  -7  -5   2       42.73       42.87      3.26 o 
  -6  -5   2       28.88       21.03      2.26 o 
  -5  -5   2       18.71       11.94      6.97 o 
  -4  -5   2       42.75       45.81      2.65 o 
  -3  -5   2      180.23      166.97      5.29 o 
  -2  -5   2      225.18      254.92      6.30 o 
  -1  -5   2       43.68       66.40      3.40 o 
   0  -5   2       18.93       20.00      1.25 o 
   1  -5   2     1978.31     2199.93     53.90 o 
   2  -5   2       46.73       56.21      2.85 o 
   3  -5   2        2.17        3.35      0.68 o 
   4  -5   2       45.08       45.39      2.89 o 
   5  -5   2        1.24        0.33      1.41 o 
   6  -5   2       13.94       13.02      2.22 o 
   7  -5   2        0.60        0.00      1.48 o 
   8  -5   2        3.21        3.22      1.97 o 
 -11  -4   2        8.45       10.45      3.66 o 
 -10  -4   2       29.94       32.40      4.88 o 
  -9  -4   2       77.09       77.90      6.45 o 
  -8  -4   2      101.98      106.27      5.05 o 
  -7  -4   2      359.89      373.35     16.78 o 
  -6  -4   2       54.83       49.59      2.96 o 
  -5  -4   2      272.86      272.96     10.57 o 
  -4  -4   2      962.45      965.28     27.45 o 
  -3  -4   2       75.38       99.47      3.39 o 
  -2  -4   2      478.10      303.47     13.00 o 
  -1  -4   2       94.22       66.81      2.64 o 
   0  -4   2      796.20      835.95     18.68 o 
   1  -4   2     2507.03     2714.22     73.07 o 
   2  -4   2      953.73     1075.56     23.90 o 
   3  -4   2        0.00        0.44      0.48 o 
   4  -4   2       62.16       63.62      4.53 o 
   5  -4   2       58.76       57.51      4.71 o 
   6  -4   2        6.59        4.35      2.26 o 
   7  -4   2      286.70      299.22     14.32 o 
   8  -4   2      111.40      112.74      5.42 o 
   9  -4   2       24.05       29.70      3.20 o 
 -11  -3   2        0.01        1.05      2.79 o 
 -10  -3   2        0.45        0.00      2.26 o 
  -9  -3   2        0.18        0.00      2.09 o 
  -8  -3   2      518.69      547.67     23.27 o 
  -7  -3   2      233.96      249.22      8.39 o 
  -6  -3   2       11.76       16.90      1.85 o 
  -5  -3   2       94.43       94.34      3.82 o 
  -4  -3   2      126.59      145.06      5.06 o 
  -2  -3   2       42.28       35.84      1.48 o 
   1  -3   2     1316.81     1261.54     37.85 o 
   2  -3   2     2182.48     2303.68     61.89 o 
   3  -3   2      140.25      106.98      5.76 o 
   4  -3   2      137.04      132.24      6.98 o 
   5  -3   2        1.92        4.18      1.74 o 
   6  -3   2      110.99      118.39      7.15 o 
   7  -3   2       52.53       67.09      5.58 o 
   8  -3   2        1.42        0.00      2.44 o 
   9  -3   2       11.37        5.75      3.14 o 
 -11  -2   2        0.64        0.70      3.14 o 
 -10  -2   2       35.11       46.86      5.23 o 
  -9  -2   2        4.87        8.19      2.44 o 
  -8  -2   2       81.62       86.45      5.93 o 
  -7  -2   2      439.77      435.07     18.54 o 
  -6  -2   2        0.20        0.00      0.99 o 
  -5  -2   2      282.07      310.95      9.52 o 
  -4  -2   2       20.84       24.41      1.78 o 
  -3  -2   2        7.72        1.37      2.70 o 
  -2  -2   2      384.13      329.74     13.53 o 
  -1  -2   2     1684.49     1592.49     34.76 o 
   0  -2   2      512.63      438.27     16.96 o 
   1  -2   2      247.44      180.50      5.31 o 
   2  -2   2      256.72      212.34      9.28 o 
   3  -2   2       30.74       29.45      2.79 o 
   4  -2   2     1617.68     1759.43     68.68 o 
   5  -2   2       73.20       76.01      2.84 o 
   6  -2   2       35.78       39.03      4.01 o 
   7  -2   2       83.75      110.51      7.15 o 
   8  -2   2       14.02       12.72      3.31 o 
   9  -2   2       12.60       23.34      4.01 o 
  10  -2   2       37.82       31.71      4.70 o 
 -10  -1   2       55.01       55.93      5.92 o 
  -9  -1   2        0.17        1.92      2.09 o 
  -8  -1   2       23.28       22.65      3.14 o 
  -7  -1   2        0.08        0.52      1.74 o 
  -6  -1   2       36.14       47.05      3.66 o 
  -5  -1   2      707.04      739.46     29.36 o 
  -4  -1   2      114.25      106.97      5.41 o 
  -3  -1   2      770.20      759.65     21.01 o 
  -2  -1   2     2075.85     2185.49     69.40 o 
  -1  -1   2     1863.48     2052.04     55.16 o 
   0  -1   2     7806.13     6908.86    661.96 o 
   1  -1   2      995.46      797.35     29.98 o 
   2  -1   2     1514.70     1479.03     57.34 o 
   3  -1   2     2061.81     2099.90     81.11 o 
   4  -1   2      249.09      280.65     15.30 o 
   5  -1   2       18.82       29.13      2.00 o 
   6  -1   2       37.08       44.21      2.42 o 
   7  -1   2      244.38      249.99     12.39 o 
   8  -1   2       57.00       75.80      6.45 o 
   9  -1   2       19.56       21.95      4.18 o 
  10  -1   2        1.63        0.00      2.79 o 
 -10   0   2       38.08       59.41      5.92 o 
  -9   0   2        1.62        4.11      1.67 o 
  -8   0   2       11.51       10.34      1.88 o 
  -7   0   2       35.96       36.07      3.66 o 
  -6   0   2       37.36       29.45      2.96 o 
  -5   0   2        6.30        9.41      1.74 o 
  -3   0   2       10.22        9.90      1.48 o 
  -2   0   2     4652.30     4578.68     99.80 o 
  -1   0   2     1361.02     1254.42     33.54 o 
   0   0   2       28.95       37.45      1.17 o 
   1   0   2     7498.26     8157.35    219.17 o 
   2   0   2      229.51      163.02      6.49 o 
   3   0   2     1977.16     2085.86     56.14 o 
   4   0   2      169.43      159.81      5.10 o 
   5   0   2      196.11      228.96     20.08 o 
   6   0   2      100.94       99.81      3.94 o 
   7   0   2       79.81       90.03      7.50 o 
   8   0   2        6.21        3.48      2.79 o 
   9   0   2        0.41        0.00      2.44 o 
  10   0   2       15.55       21.25      4.35 o 
 -10   1   2       15.21       11.15      3.31 o 
  -9   1   2       34.11       27.57      2.83 o 
  -8   1   2       77.23       84.89      4.53 o 
  -7   1   2      601.55      615.73     17.95 o 
  -6   1   2      652.94      636.28     18.29 o 
  -5   1   2      218.01      218.31      9.61 o 
  -3   1   2      422.14      498.41     13.84 o 
  -2   1   2      432.37      524.98     19.81 o 
  -1   1   2     1234.13     1149.98     28.11 o 
   1   1   2     3043.87     3174.27    139.48 o 
   2   1   2       44.90       90.93      3.00 o 
   3   1   2     3278.31     2751.76    251.19 o 
   4   1   2       99.05      129.13      6.37 o 
   5   1   2      654.45      654.11     18.56 o 
   6   1   2      102.21      105.67      4.36 o 
   7   1   2       95.76      101.04      4.27 o 
   8   1   2        1.94        2.97      1.55 o 
   9   1   2       89.97       78.96      6.62 o 
  10   1   2       10.61       11.67      3.83 o 
  11   1   2        0.26        1.92      3.31 o 
 -10   2   2       13.24        8.01      3.14 o 
  -9   2   2        0.31        0.00      2.09 o 
  -8   2   2      148.41      157.77      6.22 o 
  -7   2   2       29.37       30.43      3.11 o 
  -6   2   2        2.64        0.99      0.97 o 
  -5   2   2       48.47       35.85      1.84 o 
  -4   2   2        9.19        2.90      1.45 o 
  -3   2   2       34.74       25.04      1.42 o 
  -1   2   2     2167.50     2176.10     57.68 o 
   0   2   2     7174.06     7536.86    202.69 o 
   1   2   2      621.89      513.49     20.94 o 
   2   2   2      445.93      473.85     13.04 o 
   3   2   2      591.33      522.52     20.47 o 
   4   2   2       47.45       48.46      3.14 o 
   5   2   2      209.66      245.79     10.66 o 
   6   2   2      160.28      150.60      7.33 o 
   7   2   2       18.60       24.75      2.26 o 
   8   2   2       26.75       25.93      2.55 o 
   9   2   2       39.67       47.38      7.23 o 
  10   2   2       42.02       46.34      5.75 o 
  11   2   2       16.05       15.33      4.35 o 
  -9   3   2       10.85        8.36      3.14 o 
  -8   3   2        5.14        1.74      2.26 o 
  -7   3   2       49.17       39.14      2.24 o 
  -6   3   2      502.58      490.52     11.79 o 
  -5   3   2        0.04        1.71      1.10 o 
  -4   3   2       70.28       84.79      7.15 o 
  -3   3   2      478.71      485.89     11.18 o 
  -2   3   2       23.06       40.00      2.69 o 
  -1   3   2      204.06      192.94      5.56 o 
   0   3   2     2016.44     2065.02     44.97 o 
   1   3   2    11110.50    10406.23    328.26 o 
   2   3   2     3344.13     3309.73     72.03 o 
   3   3   2       99.96       96.84      3.39 o 
   4   3   2     1706.59     1662.62     63.44 o 
   5   3   2      128.16      123.02      6.28 o 
   6   3   2       53.68       54.03      4.01 o 
   7   3   2       20.52       23.69      2.96 o 
   8   3   2       61.07       60.82      4.88 o 
   9   3   2       16.35       14.84      2.45 o 
  10   3   2        1.00        3.48      3.14 o 
  11   3   2        4.71        6.10      3.66 o 
  -9   4   2        9.74        8.54      3.14 o 
  -8   4   2      133.54      161.27      9.41 o 
  -7   4   2       12.36       15.50      3.31 o 
  -6   4   2       96.14       93.68      3.30 o 
  -5   4   2        2.50        0.88      0.84 o 
  -4   4   2      329.36      343.47     15.31 o 
  -3   4   2      264.30      262.99     25.08 o 
  -2   4   2       66.24       50.74      2.09 o 
  -1   4   2      840.69      811.16     22.14 o 
   1   4   2     1891.19     1849.14     40.48 o 
   2   4   2      210.69      212.61      6.37 o 
   3   4   2     1517.62     1531.16     33.81 o 
   4   4   2      295.42      298.06     12.37 o 
   5   4   2      186.38      156.98      7.68 o 
   6   4   2        1.77        0.00      1.57 o 
   7   4   2        9.24        7.84      2.44 o 
   8   4   2        0.00        0.00      2.09 o 
   9   4   2       54.07       38.51      4.53 o 
  10   4   2       49.45       58.62      4.97 o 
  11   4   2        0.86        0.35      3.14 o 
  -8   5   2        9.40       15.68      3.66 o 
  -7   5   2        1.51        0.00      2.09 o 
  -6   5   2        0.94        0.00      1.92 o 
  -5   5   2      602.63      567.89     16.29 o 
  -4   5   2       23.50       31.43      2.03 o 
  -3   5   2       22.81       16.18      3.20 o 
  -2   5   2      502.09      480.30     13.64 o 
  -1   5   2      489.43      575.80     16.07 o 
   0   5   2       39.37       29.09      3.49 o 
   4   5   2       25.81       28.38      1.60 o 
   5   5   2        5.75        7.70      1.36 o 
   6   5   2      268.32      270.10     12.40 o 
   7   5   2       15.77       14.28      2.79 o 
   8   5   2       11.44       10.28      2.79 o 
   9   5   2      110.00      109.31      7.32 o 
  10   5   2       52.40       46.70      5.23 o 
  11   5   2        0.18        1.05      2.79 o 
  -8   6   2       79.83       91.67      7.32 o 
  -7   6   2       30.64       27.18      4.18 o 
  -6   6   2       14.71       15.33      3.14 o 
  -5   6   2      158.17      162.16      5.96 o 
  -4   6   2       25.63       31.87      3.31 o 
  -3   6   2        5.24        3.22      0.83 o 
  -2   6   2      597.41      618.32     14.21 o 
  -1   6   2       45.84       48.78      1.93 o 
   0   6   2     1489.72     1626.04     35.91 o 
   1   6   2      346.41      394.67      9.30 o 
   2   6   2      111.53       91.84      3.10 o 
   3   6   2      573.40      503.80     11.79 o 
   4   6   2      727.50      750.63     17.25 o 
   5   6   2       65.12       74.37      2.75 o 
   6   6   2      244.98      259.00     12.23 o 
   7   6   2       82.19       88.73      6.10 o 
   8   6   2       17.99       24.21      3.66 o 
   9   6   2       87.58       71.29      5.93 o 
  10   6   2       94.99      105.97      7.67 o 
  11   6   2       27.67       22.12      4.36 o 
  -7   7   2        4.85        5.40      2.79 o 
  -6   7   2        0.13        0.00      1.74 o 
  -5   7   2       46.11       45.13      4.88 o 
  -4   7   2      547.88      533.08     12.73 o 
  -3   7   2       83.13       73.85      3.84 o 
  -2   7   2        4.08        2.37      0.89 o 
  -1   7   2      184.32      209.52      5.50 o 
   0   7   2      567.42      676.82     15.53 o 
   1   7   2       58.41       63.96      2.38 o 
   2   7   2      112.13      134.22      3.89 o 
   3   7   2      205.86      222.08      5.84 o 
   4   7   2       47.56       38.85      2.07 o 
   5   7   2      162.38      165.59      4.82 o 
   6   7   2       12.54       13.98      2.10 o 
   7   7   2       57.97       54.20      5.23 o 
   8   7   2       44.30       48.79      5.05 o 
   9   7   2      134.34      134.78      8.54 o 
  10   7   2       64.39       48.97      5.75 o 
  11   7   2       51.18       42.51      5.58 o 
  -6   8   2        2.46        4.18      2.79 o 
  -5   8   2       62.96       66.57      5.75 o 
  -4   8   2      131.36      125.72      7.67 o 
  -3   8   2        5.76        1.66      1.10 o 
  -2   8   2      278.19      291.33      7.49 o 
  -1   8   2        0.17        0.48      0.87 o 
   0   8   2       37.04       28.60      1.70 o 
   1   8   2       11.83        9.24      1.16 o 
   2   8   2       52.30       48.16      2.21 o 
   3   8   2       25.48       32.00      1.86 o 
   4   8   2      536.23      541.69     12.94 o 
   5   8   2       63.46       64.37      3.32 o 
   6   8   2        5.71        2.29      1.10 o 
   7   8   2        1.19        1.39      1.44 o 
   8   8   2        1.27        2.66      1.71 o 
   9   8   2       26.01       27.18      4.36 o 
  10   8   2       12.07        7.84      3.31 o 
  11   8   2        0.82        1.57      2.96 o 
  -6   9   2       34.58       37.11      5.23 o 
  -5   9   2        1.01        0.00      2.44 o 
  -4   9   2       37.66       37.81      4.70 o 
  -3   9   2      210.11      208.33     10.82 o 
  -2   9   2       25.84       35.39      2.09 o 
  -1   9   2        0.42        0.17      0.97 o 
   0   9   2      282.17      272.53      7.13 o 
   1   9   2       65.89       67.34      4.00 o 
   2   9   2      178.35      197.44      5.54 o 
   3   9   2       29.68       31.29      2.69 o 
   4   9   2        7.52        9.14      1.38 o 
   5   9   2       64.36       50.96      2.69 o 
   6   9   2       23.22       25.89      2.00 o 
   7   9   2        8.04        9.03      1.55 o 
   8   9   2      115.57      113.40      5.54 o 
   9   9   2        8.34        5.57      3.31 o 
  10   9   2        3.31        1.57      2.96 o 
  -5  10   2        0.21        3.31      2.96 o 
  -4  10   2       19.72       19.34      3.83 o 
  -3  10   2        3.61        0.00      2.26 o 
  -2  10   2      112.56       99.21      4.49 o 
  -1  10   2       47.60       56.09      2.73 o 
   0  10   2       25.24       24.68      1.89 o 
   1  10   2       15.78       11.69      1.49 o 
   2  10   2        4.16        3.65      1.20 o 
   3  10   2        0.26        0.32      1.06 o 
   4  10   2        0.01        0.00      1.03 o 
   5  10   2       78.00       70.51      3.14 o 
   6  10   2       67.83       65.96      3.10 o 
   7  10   2       22.38       20.94      2.08 o 
   8  10   2       48.27       45.09      3.81 o 
   9  10   2       13.14       13.44      2.63 o 
  10  10   2       13.26       18.99      4.70 o 
  -4  11   2        9.89        8.88      3.31 o 
  -3  11   2        0.01        0.00      2.44 o 
  -2  11   2        7.39        9.23      2.96 o 
  -1  11   2      149.75      143.10      5.86 o 
   0  11   2      143.40      158.96      5.10 o 
   1  11   2      190.30      199.76      5.91 o 
   2  11   2       15.61        9.65      1.63 o 
   3  11   2      288.47      303.80      8.22 o 
   4  11   2      196.59      201.32      6.06 o 
   5  11   2      366.65      380.57      9.96 o 
   6  11   2       99.83      102.08      4.06 o 
   7  11   2        1.35        0.24      1.31 o 
   8  11   2        1.60        1.71      2.03 o 
   9  11   2       40.40       48.22      4.27 o 
  -3  12   2        8.84        9.23      3.48 o 
  -2  12   2        8.31        9.93      3.31 o 
  -1  12   2        3.20        0.52      2.44 o 
   0  12   2        0.74        0.00      1.66 o 
   1  12   2        3.36        2.14      1.61 o 
   2  12   2       79.18       94.22      3.86 o 
   3  12   2       31.62       37.63      2.63 o 
   4  12   2        2.53        1.01      1.36 o 
   5  12   2       21.91       22.18      4.24 o 
   6  12   2       50.66       47.91      2.93 o 
   7  12   2        0.00        0.00      1.88 o 
   8  12   2       14.94       11.49      2.58 o 
   9  12   2        0.11        0.00      2.18 o 
  -1  13   2        4.96        3.14      2.96 o 
   0  13   2        5.66        0.17      2.44 o 
   1  13   2       28.66       28.47      2.40 o 
   2  13   2        0.90        0.78      1.54 o 
   3  13   2       26.53       22.52      2.20 o 
   4  13   2        6.77        5.01      1.55 o 
   5  13   2        2.89        3.65      2.26 o 
   6  13   2        0.59        1.65      1.85 o 
   7  13   2        0.56        0.00      3.66 o 
   8  13   2        3.72        1.87      2.15 o 
   1  14   2        2.42        0.57      2.01 o 
   2  14   2        0.93        0.00      1.43 o 
   3  14   2       12.13       13.75      2.03 o 
   4  14   2        2.40        0.36      3.74 o 
   5  14   2        0.12        0.00      2.79 o 
   6  14   2        3.39        3.54      3.40 o 
  -3 -13   3        0.15        0.38      2.01 o 
  -7 -12   3        2.32        0.89      2.08 o 
  -6 -12   3        8.69        6.87      2.40 o 
  -5 -12   3        0.04        0.00      1.91 o 
  -4 -12   3       16.80       17.42      3.14 o 
  -3 -12   3        0.04        0.00      1.78 o 
  -2 -12   3       10.87        8.97      2.40 o 
  -1 -12   3        3.24        5.05      3.14 o 
   0 -12   3        0.00        2.44      2.79 o 
  -8 -11   3       11.83       12.07      2.75 o 
  -7 -11   3        0.88        0.27      1.88 o 
  -6 -11   3       19.70       17.95      3.48 o 
  -5 -11   3        2.96        0.85      1.88 o 
  -4 -11   3        4.66        2.27      1.91 o 
  -3 -11   3        1.76        1.22      1.72 o 
  -2 -11   3        6.76        7.13      2.15 o 
  -1 -11   3        3.30        0.35      2.44 o 
   0 -11   3        8.38        4.18      2.96 o 
   1 -11   3        9.99       19.26      2.63 o 
   2 -11   3        0.24        0.00      1.91 o 
  -9 -10   3        1.36        1.97      2.21 o 
  -8 -10   3        4.68        3.90      2.26 o 
  -7 -10   3       10.13        8.55      2.96 o 
  -6 -10   3       11.72       12.95      2.45 o 
  -5 -10   3        6.78        4.86      2.08 o 
  -4 -10   3       40.19       39.60      4.70 o 
  -3 -10   3       80.82       79.29      7.49 o 
  -2 -10   3      154.81      144.91      8.55 o 
  -1 -10   3       14.79       22.65      2.71 o 
   0 -10   3       23.90       19.49      2.33 o 
   1 -10   3        0.00        0.00      1.51 o 
   2 -10   3        1.04        0.00      1.60 o 
   3 -10   3        6.51        9.71      2.61 o 
   4 -10   3        1.29        0.00      1.84 o 
  -9  -9   3       20.56       16.27      4.44 o 
  -8  -9   3        0.03        2.06      1.91 o 
  -7  -9   3        0.93        0.00      2.09 o 
  -6  -9   3        1.19        0.00      1.48 o 
  -5  -9   3        0.81        0.00      1.51 o 
  -4  -9   3       67.02       54.62      3.88 o 
  -3  -9   3       23.18       21.70      2.59 o 
  -2  -9   3      162.60      164.65      6.47 o 
  -1  -9   3       49.87       71.33      3.09 o 
   0  -9   3      269.90      277.36      7.45 o 
   1  -9   3        3.24        0.00      1.38 o 
   2  -9   3       45.90       49.95      6.97 o 
   3  -9   3        3.27        8.11      2.01 o 
   4  -9   3        2.45        5.72      1.96 o 
   5  -9   3        3.64        1.60      1.91 o 
 -10  -8   3        0.11        0.00      2.03 o 
  -9  -8   3       25.47       29.75      3.44 o 
  -8  -8   3       44.99       34.02      3.44 o 
  -7  -8   3      291.82      278.15     10.06 o 
  -6  -8   3      112.28      115.42      5.48 o 
  -5  -8   3      126.90      119.97     10.55 o 
  -4  -8   3        1.11        0.00      2.09 o 
  -3  -8   3       11.36       12.35      2.03 o 
  -2  -8   3      247.79      227.87      7.48 o 
  -1  -8   3      871.65      896.19     20.60 o 
   0  -8   3      281.69      260.32      6.91 o 
   1  -8   3       28.25       27.56      2.43 o 
   2  -8   3        6.92       10.80      1.92 o 
   3  -8   3        2.38        0.00      1.51 o 
   4  -8   3        0.05        0.87      2.26 o 
   5  -8   3       21.47       15.49      2.52 o 
   6  -8   3       24.21       24.56      3.02 o 
 -10  -7   3       10.57       10.42      2.52 o 
  -9  -7   3        0.00        0.00      1.85 o 
  -8  -7   3        1.08        0.00      1.88 o 
  -7  -7   3      273.85      286.59     10.18 o 
  -6  -7   3       81.07       92.02      4.68 o 
  -5  -7   3       81.96       85.13      8.11 o 
  -4  -7   3       19.90       15.33      2.96 o 
  -3  -7   3       40.15       44.71      2.37 o 
  -2  -7   3       16.05       11.79      1.16 o 
  -1  -7   3       16.01       14.49      1.33 o 
   0  -7   3        3.06        3.20      0.98 o 
   1  -7   3        7.15        4.32      1.57 o 
   2  -7   3      132.56      131.37      5.23 o 
   3  -7   3        1.13        0.00      1.34 o 
   4  -7   3       15.65       12.33      2.22 o 
   5  -7   3        6.91        3.94      2.35 o 
   6  -7   3        0.14        0.00      1.54 o 
   7  -7   3        0.38        3.35      2.03 o 
 -10  -6   3        6.12        7.14      3.48 o 
  -9  -6   3       25.33       26.46      3.20 o 
  -8  -6   3        7.67        5.66      1.97 o 
  -7  -6   3      181.48      170.63      6.96 o 
  -6  -6   3       44.24       48.62      4.70 o 
  -5  -6   3       38.99       49.08      3.25 o 
  -4  -6   3        0.52        1.33      2.09 o 
  -3  -6   3      113.90      125.42      4.31 o 
  -2  -6   3       99.13      107.08      3.26 o 
  -1  -6   3      296.13      255.00      8.89 o 
   0  -6   3       48.96       41.78      6.73 o 
   1  -6   3      438.66      475.02     19.31 o 
   2  -6   3       44.73       41.34      2.56 o 
   3  -6   3       13.74       17.64      2.08 o 
   4  -6   3      136.33      136.51      5.55 o 
   5  -6   3      145.29      158.29     10.29 o 
   6  -6   3        4.59        3.14      1.72 o 
   7  -6   3       21.69       24.29      2.89 o 
 -10  -5   3        4.87        2.79      3.14 o 
  -9  -5   3        4.46        2.16      1.91 o 
  -8  -5   3       12.93       11.10      2.28 o 
  -7  -5   3      199.10      212.01     10.99 o 
  -6  -5   3      148.43      147.57      8.20 o 
  -5  -5   3        0.16        0.00      1.57 o 
  -4  -5   3       66.62       59.09      4.36 o 
  -3  -5   3      302.95      324.19      7.85 o 
  -2  -5   3      733.55      827.45     31.75 o 
  -1  -5   3      152.00      157.89      4.76 o 
   0  -5   3       41.11       33.88      1.91 o 
   1  -5   3       11.48       13.72      1.12 o 
   2  -5   3        8.47       13.23      1.09 o 
   3  -5   3       29.63       33.78      5.31 o 
   4  -5   3        0.04        0.00      1.29 o 
   5  -5   3      185.63      174.27      6.66 o 
   6  -5   3       28.24       23.87      3.75 o 
   7  -5   3        2.11        4.01      1.85 o 
   8  -5   3        2.13        0.99      1.78 o 
 -10  -4   3        0.98        0.00      2.61 o 
  -9  -4   3       77.17       77.21      6.27 o 
  -8  -4   3       86.47       84.58     10.37 o 
  -7  -4   3      283.95      302.57     10.06 o 
  -6  -4   3       14.96       12.07      2.09 o 
  -5  -4   3       29.17       33.06      2.40 o 
  -4  -4   3      171.84      210.88      9.78 o 
  -3  -4   3      114.77      161.04      5.49 o 
  -2  -4   3       25.70       24.94      1.35 o 
  -1  -4   3     2551.91     2456.60     91.33 o 
   0  -4   3      195.90      165.56      4.26 o 
   1  -4   3      679.81      660.39     18.45 o 
   2  -4   3      734.16      814.24     22.48 o 
   3  -4   3       15.16       16.72      2.44 o 
   4  -4   3        0.02        0.17      1.57 o 
   5  -4   3      586.36      646.63     27.15 o 
   6  -4   3       30.66       34.84      4.18 o 
   7  -4   3        0.06        0.00      2.26 o 
   8  -4   3        4.30        5.75      2.79 o 
 -10  -3   3        1.47        1.22      2.61 o 
  -9  -3   3        0.91        0.00      2.09 o 
  -8  -3   3      416.93      442.25     19.58 o 
  -7  -3   3      172.92      186.20      6.79 o 
  -6  -3   3      332.76      346.50     10.88 o 
  -5  -3   3       14.56       19.78      1.85 o 
  -4  -3   3     1832.73     1833.48     50.08 o 
  -3  -3   3      771.23      778.51     22.57 o 
  -2  -3   3       11.00       15.77      2.26 o 
  -1  -3   3        0.77        0.20      0.70 o 
   0  -3   3      346.51      344.41      9.61 o 
   1  -3   3      264.39      279.02      8.21 o 
   2  -3   3      593.85      589.46     16.31 o 
   3  -3   3      476.47      398.92     17.00 o 
   4  -3   3       11.61        9.58      2.26 o 
   5  -3   3       47.76       46.18      4.18 o 
   6  -3   3       59.59       56.64      4.88 o 
   7  -3   3        7.52        9.06      2.96 o 
   8  -3   3       35.89       38.50      4.70 o 
   9  -3   3       13.71       20.03      4.01 o 
 -10  -2   3        0.81        0.00      2.44 o 
  -9  -2   3       37.03       30.14      4.01 o 
  -8  -2   3      344.38      318.47     14.85 o 
  -7  -2   3       35.99       37.98      4.01 o 
  -6  -2   3      135.08      154.13      5.67 o 
  -5  -2   3     1012.35     1090.84     30.37 o 
  -4  -2   3      224.43      174.40      5.81 o 
  -2  -2   3        0.08        0.00      0.67 o 
  -1  -2   3      369.03      444.81     12.54 o 
   1  -2   3      469.14      499.41     19.17 o 
   2  -2   3        3.44        0.87      1.22 o 
   3  -2   3      369.32      409.81     17.16 o 
   4  -2   3      132.23      208.31      9.94 o 
   5  -2   3       16.56       19.69      2.79 o 
   6  -2   3       70.49       74.25      5.40 o 
   7  -2   3       39.04       43.21      4.70 o 
   8  -2   3       13.12        6.27      2.79 o 
   9  -2   3       12.85       14.98      3.48 o 
 -10  -1   3        1.12        1.42      1.47 o 
  -9  -1   3        0.06        1.22      2.26 o 
  -8  -1   3       10.65       14.11      2.79 o 
  -7  -1   3        9.71        4.35      2.09 o 
  -6  -1   3       90.44       93.28      5.75 o 
  -5  -1   3       41.86       33.87      2.15 o 
  -3  -1   3      790.01      798.73     31.45 o 
  -2  -1   3      721.12      736.90     19.94 o 
  -1  -1   3      172.99      212.83      4.97 o 
   0  -1   3     2503.13     2551.20     68.48 o 
   1  -1   3       77.77       67.36      2.97 o 
   2  -1   3       12.97       10.10      1.57 o 
   3  -1   3        0.81        2.79      1.39 o 
   4  -1   3      296.35      326.71     14.17 o 
   5  -1   3        5.30        2.84      0.78 o 
   6  -1   3      579.38      608.70     25.58 o 
   7  -1   3        2.72        0.52      2.44 o 
   8  -1   3      231.00      225.29     11.69 o 
   9  -1   3        1.12        0.00      2.44 o 
  10  -1   3        5.24        2.96      3.31 o 
 -10   0   3        0.40        0.00      2.26 o 
  -9   0   3       68.39       69.96      3.76 o 
  -8   0   3        5.12        0.52      1.92 o 
  -7   0   3        1.35        0.87      1.74 o 
  -6   0   3      434.00      442.54     18.55 o 
  -5   0   3        7.36       12.72      2.09 o 
  -4   0   3      903.21     1020.39     28.14 o 
  -3   0   3     2627.98     2941.87     78.57 o 
  -2   0   3     3308.60     3481.03     75.79 o 
  -1   0   3      104.17       87.58      2.71 o 
   0   0   3      402.48      328.03      7.52 o 
   1   0   3     4437.05     4581.32    123.45 o 
   3   0   3       41.72       27.79      1.66 o 
   4   0   3     1398.96     1499.41     40.72 o 
   5   0   3      794.00      752.11     30.35 o 
   6   0   3       54.83       75.66      6.97 o 
   7   0   3       19.25       22.30      3.48 o 
   8   0   3       68.98       63.09      6.10 o 
   9   0   3        0.12        0.00      2.96 o 
  10   0   3        2.58        5.75      3.48 o 
 -10   1   3        1.84        3.83      2.79 o 
  -9   1   3       30.29       35.71      4.36 o 
  -8   1   3      187.25      186.24      5.64 o 
  -7   1   3       73.36       68.28      4.73 o 
  -6   1   3       14.47       17.24      2.26 o 
  -5   1   3        0.03        0.73      0.92 o 
  -4   1   3      154.28      157.32      6.90 o 
  -2   1   3    11001.81    11163.35    243.54 o 
  -1   1   3    12589.81    12938.01    470.83 o 
   0   1   3     2559.01     2561.53     55.90 o 
   1   1   3    19118.77    19287.04    759.70 o 
   2   1   3       11.56        4.45      0.80 o 
   4   1   3       98.55      126.17      4.27 o 
   5   1   3      327.18      334.84      9.98 o 
   6   1   3       67.62       65.76      4.62 o 
   7   1   3       72.45       77.75      5.05 o 
   8   1   3      110.40       86.65      6.63 o 
   9   1   3       39.83       50.53      5.58 o 
  10   1   3       28.53       29.79      4.88 o 
 -10   2   3       13.43        9.23      3.14 o 
  -9   2   3       17.62       15.16      3.31 o 
  -8   2   3      298.63      281.86      7.66 o 
  -7   2   3      244.40      221.62      6.18 o 
  -6   2   3      236.35      233.66      6.25 o 
  -5   2   3      534.35      513.18     12.04 o 
  -4   2   3       16.59       22.28      1.31 o 
  -3   2   3      297.98      255.81      7.55 o 
  -2   2   3       79.90       74.14      3.14 o 
  -1   2   3     5064.93     5392.89    143.01 o 
   0   2   3      630.34      664.24     17.94 o 
   1   2   3     9787.83     9843.69    257.71 o 
   2   2   3    11893.68    12535.58    337.49 o 
   3   2   3        3.71        0.64      0.47 o 
   5   2   3      988.29     1076.72     54.99 o 
   6   2   3       31.46       37.90      2.38 o 
   7   2   3       27.66       18.67      2.87 o 
   8   2   3       10.68       11.11      1.87 o 
   9   2   3       27.01       36.24      4.88 o 
  10   2   3       99.29      109.29      8.37 o 
  11   2   3        4.90        3.83      3.31 o 
  -9   3   3       13.81        9.93      3.14 o 
  -8   3   3        3.06        4.18      2.61 o 
  -7   3   3      285.29      265.77      7.15 o 
  -6   3   3       70.82       63.87      3.22 o 
  -5   3   3      521.42      494.27     11.66 o 
  -4   3   3      208.06      211.56      5.44 o 
  -3   3   3     1086.84     1123.29     30.53 o 
  -2   3   3       52.28       38.02      1.85 o 
  -1   3   3      363.40      413.00     11.60 o 
   0   3   3      919.08      872.08     54.05 o 
   2   3   3     4870.86     4702.19    124.28 o 
   3   3   3       18.65       13.07      1.74 o 
   4   3   3       51.10       60.14      3.84 o 
   5   3   3      530.19      565.12     22.63 o 
   6   3   3       24.22       21.43      2.61 o 
   7   3   3        0.57        0.00      1.22 o 
   8   3   3      201.55      216.71      9.68 o 
   9   3   3        8.23        2.98      1.84 o 
  10   3   3        0.15        3.48      2.96 o 
  11   3   3        3.76        4.88      3.48 o 
  -9   4   3        1.27        0.00      2.61 o 
  -8   4   3        0.04        2.09      2.44 o 
  -7   4   3       38.36       40.25      4.70 o 
  -6   4   3       30.74       36.30      2.08 o 
  -5   4   3      724.20      698.44     16.20 o 
  -4   4   3      587.79      570.78     13.29 o 
  -3   4   3      622.65      717.10     16.25 o 
  -2   4   3     1408.70     1492.36     40.19 o 
   0   4   3     1810.77     1695.73     45.75 o 
   1   4   3      808.13      462.23     18.07 o 
   2   4   3      106.28       87.54      9.51 o 
   3   4   3      100.97      100.16      5.23 o 
   4   4   3       15.75       17.14      1.46 o 
   5   4   3        5.87        2.61      1.57 o 
   6   4   3      121.97      169.89      8.37 o 
   7   4   3       29.85       30.84      3.48 o 
   8   4   3       71.65       68.67      5.23 o 
   9   4   3       38.16       42.21      4.88 o 
  10   4   3       48.50       43.24      3.72 o 
  11   4   3        0.53        0.00      2.96 o 
  -8   5   3       25.04       22.12      4.01 o 
  -7   5   3      204.43      203.41     10.99 o 
  -6   5   3       52.48       55.18      3.31 o 
  -5   5   3      143.65      143.65      4.88 o 
  -4   5   3       33.83       37.72      4.66 o 
  -3   5   3       39.15       34.11      1.64 o 
  -2   5   3       71.99       63.59      2.43 o 
  -1   5   3      734.70      852.85     19.05 o 
   1   5   3      171.22      173.47     11.45 o 
   2   5   3       92.44       56.62      6.63 o 
   4   5   3       11.66       13.42      1.17 o 
   5   5   3      142.81      164.21      5.67 o 
   6   5   3      117.72      121.91      6.80 o 
   7   5   3       17.69       11.50      2.61 o 
   8   5   3       91.03       89.60      6.10 o 
   9   5   3        3.82        3.14      2.61 o 
  10   5   3      104.05      109.82      7.50 o 
  11   5   3        5.94        6.97      3.83 o 
  -8   6   3        2.42        2.79      2.79 o 
  -7   6   3        6.56        7.66      3.14 o 
  -6   6   3       18.39       17.77      3.48 o 
  -5   6   3      263.56      249.21      8.38 o 
  -4   6   3      849.33      889.34     24.77 o 
  -3   6   3       11.71       13.62      2.79 o 
  -2   6   3      486.20      513.52     11.93 o 
  -1   6   3      518.79      574.13     17.70 o 
   0   6   3        0.07        0.00      0.61 o 
   1   6   3       14.63       15.97      1.46 o 
   2   6   3       24.62       32.91      1.81 o 
   3   6   3      157.72      132.35      4.57 o 
   4   6   3      341.29      313.24      7.77 o 
   5   6   3       21.74       37.17      2.03 o 
   6   6   3      680.41      715.58     20.40 o 
   7   6   3       60.45       63.26      5.05 o 
   8   6   3        2.21        2.26      2.26 o 
   9   6   3       12.39        9.41      2.96 o 
  10   6   3      120.61      130.05      8.37 o 
  11   6   3       53.89       48.61      5.75 o 
  -7   7   3       11.42       10.10      3.14 o 
  -6   7   3       32.60       33.28      4.36 o 
  -5   7   3       61.29       71.27      5.58 o 
  -4   7   3      173.80      174.81      6.34 o 
  -3   7   3      335.53      360.78     10.75 o 
  -2   7   3      536.77      517.01     12.17 o 
  -1   7   3      147.00      139.30      3.95 o 
   0   7   3      330.82      334.55      8.14 o 
   1   7   3      363.72      426.58     10.13 o 
   2   7   3      145.27      135.40      3.93 o 
   3   7   3       82.79       85.59      2.91 o 
   4   7   3        4.21        1.46      1.01 o 
   5   7   3      158.73      156.77      4.66 o 
   6   7   3      163.93      170.26      5.06 o 
   7   7   3       41.09       51.23      5.05 o 
   8   7   3       35.40       31.36      4.18 o 
   9   7   3       28.30       28.22      4.36 o 
  10   7   3       22.05       16.38      3.83 o 
  11   7   3      124.85      142.77      9.59 o 
  -6   8   3        9.19        6.97      2.79 o 
  -5   8   3       25.95       30.83      4.18 o 
  -4   8   3       73.15       66.05      5.23 o 
  -3   8   3      254.44      266.79     12.39 o 
  -2   8   3        4.59        6.87      1.10 o 
  -1   8   3      631.98      645.67     15.05 o 
   0   8   3        8.79        7.60      1.08 o 
   1   8   3        3.86        6.45      1.02 o 
   2   8   3        7.69        3.83      0.94 o 
   3   8   3       83.89       85.04      3.03 o 
   4   8   3       37.99       31.58      1.97 o 
   5   8   3       35.52       42.61      2.70 o 
   6   8   3       25.00       28.55      2.09 o 
   7   8   3       33.59       31.89      2.22 o 
   8   8   3       14.93       22.30      4.01 o 
   9   8   3       81.60       85.92      7.15 o 
  10   8   3        3.10        8.01      3.48 o 
  11   8   3       16.49       14.63      4.35 o 
  -6   9   3        8.57       17.07      3.83 o 
  -5   9   3      139.69      163.89      9.94 o 
  -4   9   3       30.80       26.65      4.01 o 
  -3   9   3        1.05        1.70      1.38 o 
  -2   9   3       21.25       17.27      3.31 o 
  -1   9   3       16.90       22.37      1.72 o 
   0   9   3        0.08        0.83      0.99 o 
   1   9   3        0.01        0.78      0.97 o 
   2   9   3      166.14      198.08      5.57 o 
   3   9   3        2.72        1.03      1.06 o 
   4   9   3      119.72      131.91      4.22 o 
   5   9   3       25.17       27.02      2.33 o 
   6   9   3       37.00       34.74      2.36 o 
   7   9   3        3.81        3.84      1.36 o 
   8   9   3       65.29       73.54      6.62 o 
   9   9   3       24.82       31.53      4.88 o 
  10   9   3        0.06        1.22      3.14 o 
  -5  10   3        2.00        0.35      2.61 o 
  -4  10   3        7.84        4.88      2.79 o 
  -3  10   3        0.86        3.83      2.61 o 
  -2  10   3        0.78        0.43      1.41 o 
  -1  10   3       29.89       32.50      2.77 o 
   0  10   3        5.08        8.48      1.51 o 
   1  10   3      224.51      239.54      7.79 o 
   2  10   3       27.47       26.70      1.97 o 
   3  10   3      101.66      107.80      4.94 o 
   4  10   3       24.91       28.94      2.08 o 
   5  10   3        5.56        3.78      1.30 o 
   6  10   3       31.37       31.78      2.28 o 
   7  10   3       41.42       46.32      2.82 o 
   8  10   3        8.87       13.48      1.81 o 
   9  10   3        5.42        7.14      3.48 o 
  10  10   3       14.13       18.46      4.35 o 
  -4  11   3        4.78        5.40      3.14 o 
  -3  11   3        0.65        0.17      2.61 o 
  -2  11   3       25.26       24.21      4.01 o 
  -1  11   3      108.04       91.39      4.49 o 
   0  11   3       42.93       44.45      4.06 o 
   1  11   3       19.17       20.65      2.28 o 
   2  11   3        6.38        6.20      1.50 o 
   3  11   3       38.66       36.50      3.22 o 
   4  11   3       89.63       90.69      3.67 o 
   5  11   3      274.12      283.52      7.94 o 
   6  11   3      200.47      198.68      6.19 o 
   7  11   3       21.32       20.48      2.05 o 
   8  11   3        0.54        0.00      1.77 o 
   9  11   3        1.98        1.30      2.21 o 
  10  11   3        1.11        2.26      3.31 o 
  -3  12   3        3.41        4.35      3.14 o 
  -2  12   3        0.03        0.00      2.44 o 
  -1  12   3       13.93       22.11      2.63 o 
   0  12   3       31.37       31.98      3.02 o 
   1  12   3       99.88       89.20      3.72 o 
   2  12   3        3.42        3.95      1.47 o 
   3  12   3       38.48       45.87      3.07 o 
   4  12   3       14.33       15.36      1.80 o 
   5  12   3        1.85        2.39      1.65 o 
   6  12   3      124.68      134.20      4.88 o 
   7  12   3       47.48       51.72      3.15 o 
   8  12   3        0.84        0.08      1.38 o 
   9  12   3       14.00       15.15      2.88 o 
  -1  13   3        0.98        0.00      2.44 o 
   0  13   3        3.70        0.00      2.87 o 
   1  13   3       37.78       39.54      4.79 o 
   2  13   3        2.60        2.95      1.84 o 
   3  13   3       13.30       12.27      1.90 o 
   4  13   3        4.28        4.34      1.53 o 
   5  13   3        0.14        0.14      1.41 o 
   6  13   3       24.34       27.68      2.40 o 
   7  13   3        4.39        3.75      2.28 o 
   8  13   3        7.50       10.72      2.63 o 
   1  14   3        0.00        0.00      3.66 o 
   2  14   3        0.08        1.65      1.97 o 
   3  14   3        0.59        0.23      1.47 o 
   4  14   3        9.60        6.76      1.75 o 
   5  14   3        0.50        1.89      1.53 o 
   6  14   3        3.40        6.10      2.34 o 
  -6 -12   4        2.42        5.32      2.40 o 
  -5 -12   4        0.00        0.00      2.01 o 
  -4 -12   4        0.00        0.73      1.96 o 
  -3 -12   4        2.37        1.35      2.03 o 
  -2 -12   4        1.01        1.05      2.79 o 
  -1 -12   4        0.61        0.00      2.61 o 
  -7 -11   4        8.66        5.88      2.30 o 
  -6 -11   4        4.36        2.52      2.79 o 
  -5 -11   4        0.02        2.80      2.15 o 
  -4 -11   4       13.11       17.32      2.65 o 
  -3 -11   4        1.08        1.26      1.91 o 
  -2 -11   4        4.90        8.63      2.28 o 
  -1 -11   4       28.70       29.44      4.53 o 
   0 -11   4        0.09        2.26      2.79 o 
   1 -11   4        2.29        2.26      3.14 o 
   2 -11   4        0.82        2.26      2.96 o 
  -8 -10   4        7.54        8.97      2.59 o 
  -7 -10   4        0.05        0.20      1.96 o 
  -6 -10   4       40.38       36.37      3.62 o 
  -5 -10   4        0.42        0.50      1.71 o 
  -4 -10   4       21.99       21.69      2.83 o 
  -3 -10   4       47.14       40.25      3.45 o 
  -2 -10   4       16.98       16.28      2.52 o 
  -1 -10   4        0.44        0.35      1.72 o 
   0 -10   4       12.46        8.01      3.14 o 
   1 -10   4       20.77       29.09      4.53 o 
   2 -10   4        9.86        6.48      2.05 o 
   3 -10   4       13.92       11.93      2.52 o 
  -9  -9   4        5.99        7.00      2.40 o 
  -8  -9   4       22.20       31.85      3.51 o 
  -7  -9   4        0.77        3.17      2.15 o 
  -6  -9   4       30.61       29.94      3.20 o 
  -5  -9   4        0.01        1.31      2.35 o 
  -4  -9   4      102.38      111.40      5.30 o 
  -3  -9   4      176.06      207.84      7.89 o 
  -2  -9   4        2.75        0.15      1.66 o 
  -1  -9   4        3.85        1.98      3.57 o 
   0  -9   4      125.64      136.99      5.51 o 
   1  -9   4        5.95        2.76      1.67 o 
   2  -9   4        6.74        2.44      1.71 o 
   3  -9   4        7.01        0.39      4.09 o 
   4  -9   4        0.36        0.00      1.63 o 
  -9  -8   4        1.52        1.11      2.03 o 
  -8  -8   4       25.22       19.42      2.89 o 
  -7  -8   4      182.87      183.42      8.11 o 
  -6  -8   4      166.17      154.10      6.59 o 
  -5  -8   4       22.26       14.68      4.27 o 
  -4  -8   4      132.85      112.49      5.18 o 
  -3  -8   4      466.87      445.45     14.04 o 
  -2  -8   4       81.54       91.90      9.50 o 
  -1  -8   4       12.88       13.24      1.48 o 
   0  -8   4       18.93       15.15      1.61 o 
   1  -8   4        1.71        1.12      1.51 o 
   2  -8   4       11.88        8.51      1.84 o 
   3  -8   4      185.79      188.87      7.32 o 
   4  -8   4        3.17        4.35      1.91 o 
   5  -8   4        0.03        0.00      1.71 o 
 -10  -7   4        7.36        5.29      2.28 o 
  -9  -7   4       13.69       14.35      3.66 o 
  -8  -7   4        0.07        4.29      2.35 o 
  -7  -7   4      194.79      184.99      7.52 o 
  -6  -7   4       63.49       73.91      4.29 o 
  -5  -7   4      109.50      121.87      5.48 o 
  -4  -7   4       30.35       34.15      4.18 o 
  -3  -7   4       16.70       15.33      2.96 o 
  -2  -7   4       33.58       31.10      2.85 o 
  -1  -7   4      146.25      154.44      7.50 o 
   0  -7   4        8.08       15.06      1.95 o 
   1  -7   4        2.33        2.05      1.18 o 
   2  -7   4      397.45      402.33     15.99 o 
   3  -7   4       13.90       15.60      5.49 o 
   4  -7   4       32.11       29.07      2.88 o 
   5  -7   4       29.06       28.55      2.93 o 
   6  -7   4        5.43        3.82      1.84 o 
 -10  -6   4        1.20        1.11      2.09 o 
  -9  -6   4        1.40        1.48      1.85 o 
  -8  -6   4      176.31      192.04      7.83 o 
  -7  -6   4       25.02       26.31      3.22 o 
  -6  -6   4       11.68       10.88      2.03 o 
  -5  -6   4       72.60       82.55      4.24 o 
  -4  -6   4       57.76       51.90      3.32 o 
  -3  -6   4        6.96        6.71      1.48 o 
  -2  -6   4       29.22       23.54      1.64 o 
  -1  -6   4       51.56       50.68      2.35 o 
   0  -6   4       61.99       83.31      2.91 o 
   1  -6   4       44.38       42.73      8.02 o 
   2  -6   4        1.20        1.92      1.25 o 
   3  -6   4       45.08       46.25      3.13 o 
   4  -6   4      164.27      168.80      6.53 o 
   5  -6   4        7.01        2.96      1.85 o 
   6  -6   4        4.47        3.10      2.87 o 
   7  -6   4        0.02        0.00      1.66 o 
 -10  -5   4        2.95        0.00      2.26 o 
  -9  -5   4       20.97       16.81      2.59 o 
  -8  -5   4       46.91       35.37      4.53 o 
  -7  -5   4       69.80       70.68      4.79 o 
  -6  -5   4      332.87      190.63      9.79 o 
  -5  -5   4       23.55       32.58      3.66 o 
  -4  -5   4        1.74        0.54      1.09 o 
  -3  -5   4      501.66      628.34     18.21 o 
  -2  -5   4      383.49      410.11     11.64 o 
  -1  -5   4       48.14       56.23      5.27 o 
   0  -5   4      107.53      108.82      4.36 o 
   1  -5   4      181.14      158.90      4.38 o 
   2  -5   4       99.82      112.83      3.39 o 
   3  -5   4       20.31       21.27      2.13 o 
   4  -5   4      113.41      130.77      7.85 o 
   5  -5   4       12.71       18.99      3.48 o 
   6  -5   4       28.61       23.87      4.01 o 
   7  -5   4       22.75       10.02      2.22 o 
   8  -5   4       16.43       28.24      5.05 o 
 -10  -4   4       20.92       20.21      4.18 o 
  -9  -4   4       14.71       15.54      2.45 o 
  -8  -4   4      138.53      131.81      5.79 o 
  -7  -4   4       71.51       71.94      5.14 o 
  -6  -4   4      126.23      141.34      5.55 o 
  -5  -4   4      141.56      148.61      5.55 o 
  -4  -4   4       83.14       92.93      4.01 o 
  -3  -4   4      256.43      272.36      8.59 o 
  -2  -4   4       25.47       36.21      2.28 o 
  -1  -4   4      105.87      153.56      3.99 o 
   0  -4   4      202.84      263.19      6.44 o 
   1  -4   4        6.72        2.57      0.96 o 
   2  -4   4      156.86      169.69      8.90 o 
   3  -4   4        2.24        7.14      2.09 o 
   4  -4   4      108.07      114.91      6.97 o 
   5  -4   4        7.14        4.88      2.44 o 
   6  -4   4      233.60      223.55     11.52 o 
   7  -4   4       96.34       99.18      6.97 o 
   8  -4   4        1.85        4.18      2.79 o 
 -10  -3   4        0.92        1.57      2.44 o 
  -9  -3   4        2.06        4.88      2.61 o 
  -8  -3   4      484.15      433.89     13.72 o 
  -7  -3   4       53.79       42.97      3.20 o 
  -6  -3   4       97.90       93.81      4.19 o 
  -5  -3   4       62.37       62.66      3.32 o 
  -4  -3   4      202.80      176.55      8.56 o 
  -3  -3   4       45.69       81.20      3.39 o 
  -2  -3   4     2018.68     1993.79     54.17 o 
  -1  -3   4      202.12      200.99      4.87 o 
   0  -3   4      176.70      147.43      6.64 o 
   1  -3   4      820.25      839.94     33.51 o 
   2  -3   4      758.85      897.30     24.67 o 
   3  -3   4       10.74       17.07      2.61 o 
   4  -3   4      174.96      142.23      7.68 o 
   5  -3   4      192.88      248.15     12.04 o 
   6  -3   4      148.71      190.28     10.12 o 
   7  -3   4       54.64       41.99      4.88 o 
   8  -3   4        0.05        1.05      2.44 o 
   9  -3   4       10.27       16.90      3.83 o 
 -10  -2   4       17.86       19.16      3.83 o 
  -9  -2   4       46.06       52.66      3.42 o 
  -8  -2   4      111.00      111.40      7.32 o 
  -7  -2   4      418.14      388.35     12.24 o 
  -6  -2   4      448.70      503.53     15.10 o 
  -5  -2   4       99.16       81.13      3.75 o 
  -4  -2   4       47.86       49.02      1.82 o 
  -3  -2   4     1754.67     1884.31     50.49 o 
  -2  -2   4        0.21        5.15      4.27 o 
   0  -2   4       15.86       18.29      1.74 o 
   2  -2   4      954.11      928.56     25.41 o 
   3  -2   4      104.67      118.43      6.45 o 
   4  -2   4        0.14        3.31      1.74 o 
   5  -2   4        9.90        9.06      2.26 o 
   6  -2   4        0.03        2.09      2.26 o 
   7  -2   4      334.92      311.79     14.85 o 
   8  -2   4       37.30       52.27      5.40 o 
 -10  -1   4        0.47        1.69      1.59 o 
  -9  -1   4       15.92       14.02      2.13 o 
  -8  -1   4       41.80       44.86      3.48 o 
  -7  -1   4      189.51      176.32      6.28 o 
  -6  -1   4       12.85       18.67      1.51 o 
  -5  -1   4      160.02      169.80      4.69 o 
  -4  -1   4       76.79       78.25      3.10 o 
  -3  -1   4      673.25      661.64     32.71 o 
  -1  -1   4      801.93      963.28     21.22 o 
   0  -1   4       38.10       27.02      1.54 o 
   1  -1   4        9.13       10.63      1.22 o 
   3  -1   4      936.34      966.30     38.33 o 
   4  -1   4       78.32       55.97      4.18 o 
   5  -1   4       16.59       17.25      2.79 o 
   6  -1   4       10.67       20.03      3.14 o 
   7  -1   4        2.98        4.70      2.61 o 
   8  -1   4       16.63        7.66      3.14 o 
   9  -1   4        4.47        6.79      3.14 o 
  10  -1   4       10.03       10.28      3.66 o 
 -10   0   4        1.30        3.92      2.44 o 
  -9   0   4      185.57      199.03      6.14 o 
  -8   0   4       26.21       21.81      2.26 o 
  -7   0   4      200.46      225.20      7.65 o 
  -6   0   4       12.48       17.85      1.84 o 
  -5   0   4      240.76      256.85      6.55 o 
  -4   0   4     1297.80     1430.74     89.48 o 
  -3   0   4        4.51        2.98      0.69 o 
  -2   0   4      602.14      602.48     16.50 o 
  -1   0   4      543.06      600.43     13.43 o 
   0   0   4     3334.93     3097.54     95.19 o 
   1   0   4      377.45      425.96     11.98 o 
   2   0   4        1.62        1.37      0.61 o 
   4   0   4      394.29      385.44     11.04 o 
   5   0   4        5.84        3.15      0.79 o 
   6   0   4       28.79       28.25      2.70 o 
   7   0   4      206.37      225.29     11.69 o 
   8   0   4      124.95      115.08      7.85 o 
   9   0   4       12.43       11.50      3.48 o 
  10   0   4       14.16        9.41      3.48 o 
 -10   1   4       10.07       11.32      3.14 o 
  -9   1   4        1.65        1.17      1.83 o 
  -8   1   4       26.80       27.43      2.52 o 
  -7   1   4       11.26        7.93      1.72 o 
  -6   1   4      164.51      143.70     10.82 o 
  -5   1   4      258.41      258.71      8.15 o 
  -4   1   4      531.00      643.63     18.04 o 
  -3   1   4      461.52      416.12      9.69 o 
  -2   1   4       36.58       28.18      1.41 o 
  -1   1   4      912.07     1061.70     28.53 o 
   0   1   4      823.78      639.00     14.23 o 
   1   1   4    10824.20    10714.05    234.00 o 
   2   1   4     2177.95     2059.30     45.05 o 
   3   1   4     1060.06     1048.54     39.76 o 
   4   1   4      144.42      129.52      5.59 o 
   5   1   4        0.66        3.31      0.90 o 
   6   1   4      157.08      154.99      5.41 o 
   7   1   4        1.56        0.00      1.16 o 
   8   1   4       56.34       68.66      6.10 o 
   9   1   4       15.67       13.59      3.66 o 
  10   1   4       56.17       65.34      6.97 o 
  -9   2   4        1.76        3.66      2.61 o 
  -8   2   4       10.77       10.93      1.91 o 
  -7   2   4      406.75      385.93     12.07 o 
  -6   2   4        2.75        4.30      1.07 o 
  -5   2   4        0.64        1.20      0.82 o 
  -4   2   4      421.38      444.71     12.88 o 
  -3   2   4     1533.25     1685.19     45.35 o 
  -2   2   4       84.90       81.94      3.66 o 
  -1   2   4      320.88      301.08      8.43 o 
   0   2   4        1.52        2.65      0.65 o 
   1   2   4    22491.57    23628.28    812.43 o 
   2   2   4     1249.61     1287.84     28.43 o 
   4   2   4      161.27      142.99      8.29 o 
   5   2   4      536.24      497.61     19.82 o 
   6   2   4       12.18        8.37      1.42 o 
   7   2   4       43.30       43.43      2.80 o 
   8   2   4       29.69       24.39      4.01 o 
   9   2   4       16.87       15.33      4.01 o 
  10   2   4       89.64       85.92      7.32 o 
  11   2   4       14.71       20.73      4.88 o 
  -9   3   4       35.77       39.20      4.88 o 
  -8   3   4      104.39      109.82      7.32 o 
  -7   3   4      390.01      404.28     12.60 o 
  -6   3   4      545.95      554.33     13.20 o 
  -5   3   4        6.68       13.91      1.44 o 
  -4   3   4      200.33      209.91      5.43 o 
  -3   3   4     1363.43     1641.97     47.81 o 
  -2   3   4        2.87        3.22      0.86 o 
   1   3   4      276.00      244.39      5.83 o 
   2   3   4     2758.86     2979.24    112.41 o 
   4   3   4        4.93        4.05      0.99 o 
   5   3   4     1406.54     1414.48     39.00 o 
   6   3   4      134.22      145.45     25.21 o 
   7   3   4       21.23       14.13      1.88 o 
   8   3   4      185.74      195.45      7.10 o 
   9   3   4       80.23       88.54      7.15 o 
  10   3   4       38.78       39.72      5.40 o 
  11   3   4        3.87        4.70      3.31 o 
  -9   4   4       25.85       33.62      4.70 o 
  -8   4   4        1.41        0.00      2.44 o 
  -7   4   4       27.12       25.64      2.51 o 
  -6   4   4      174.01      187.68      6.78 o 
  -5   4   4        6.45        7.24      1.10 o 
  -4   4   4       63.92       71.92      2.46 o 
  -3   4   4      192.84      166.63      4.33 o 
  -2   4   4      524.83      533.01     15.14 o 
  -1   4   4        9.80        3.28      1.39 o 
   0   4   4     1129.87      975.14     37.16 o 
   2   4   4        0.52        1.25      0.60 o 
   3   4   4      815.00      789.82     21.73 o 
   4   4   4       45.04       58.74      2.65 o 
   5   4   4       57.27       59.61      4.01 o 
   6   4   4      247.06      254.66     11.35 o 
   7   4   4        7.25       12.89      2.44 o 
   8   4   4       45.02       49.03      3.47 o 
   9   4   4        2.14        1.08      1.76 o 
  10   4   4       68.49       60.47      6.62 o 
  11   4   4        0.11        0.00      2.96 o 
  -8   5   4        2.73        4.18      2.79 o 
  -7   5   4       10.04       11.50      3.14 o 
  -6   5   4        8.52        9.11      2.53 o 
  -5   5   4      189.13      174.38      6.35 o 
  -4   5   4        0.58        0.45      0.78 o 
  -3   5   4      342.55      341.00      8.19 o 
  -2   5   4       85.15       84.86      3.45 o 
  -1   5   4     1320.51     1383.55     63.28 o 
   0   5   4      492.80      485.23     13.65 o 
   1   5   4      440.63      354.47     24.73 o 
   2   5   4      860.07      615.05     17.11 o 
   3   5   4       42.81       41.04      2.28 o 
   4   5   4       66.56       74.31      3.21 o 
   5   5   4      435.11      501.39     14.61 o 
   6   5   4        9.56        6.27      2.09 o 
   7   5   4       72.10       59.26      4.71 o 
   8   5   4       44.57       52.45      4.70 o 
   9   5   4        0.92        1.92      2.44 o 
  10   5   4       90.67       94.60      5.31 o 
  11   5   4        7.98       12.72      4.01 o 
  -8   6   4       44.65       42.51      5.40 o 
  -7   6   4        4.94        5.57      2.79 o 
  -6   6   4       52.64       55.24      4.88 o 
  -5   6   4        0.99        3.14      1.48 o 
  -4   6   4       22.83       23.08      2.28 o 
  -3   6   4        0.05        0.00      0.56 o 
  -2   6   4       26.82       30.30      1.64 o 
  -1   6   4      159.64      165.44      5.14 o 
   0   6   4       15.38       13.20      1.01 o 
   1   6   4        3.93        3.80      0.76 o 
   2   6   4      397.80      400.61      9.54 o 
   3   6   4      470.54      471.15     11.10 o 
   4   6   4      144.79      210.93      6.91 o 
   5   6   4      126.64      125.87      6.54 o 
   6   6   4      374.81      356.85     11.00 o 
   7   6   4        7.80        5.40      2.26 o 
   8   6   4        6.85        7.84      2.61 o 
   9   6   4        0.86        0.00      2.26 o 
  10   6   4       32.06       27.35      4.36 o 
  11   6   4       33.33       37.46      5.75 o 
  -7   7   4      109.06       92.91      6.97 o 
  -6   7   4       27.99       18.81      3.66 o 
  -5   7   4      112.50      103.97      4.68 o 
  -4   7   4       67.45       64.66      3.45 o 
  -2   7   4      163.47      163.64      5.39 o 
  -1   7   4       47.25       45.04      3.71 o 
   0   7   4      493.86      481.48     11.32 o 
   1   7   4       25.37       31.50      1.69 o 
   2   7   4      139.51      135.05      3.89 o 
   3   7   4       23.61       18.93      1.40 o 
   4   7   4        8.21        6.62      1.44 o 
   5   7   4        0.20        0.28      0.89 o 
   6   7   4      227.39      227.13      8.99 o 
   7   7   4      200.77      203.47     10.47 o 
   8   7   4        1.51        0.35      2.44 o 
   9   7   4        1.31        0.70      2.44 o 
  10   7   4        6.45        5.05      2.96 o 
  11   7   4       25.99       40.59      5.40 o 
  -6   8   4       11.71       10.45      3.31 o 
  -5   8   4        0.01        1.57      1.92 o 
  -4   8   4       21.22       16.85      2.53 o 
  -3   8   4      149.23      160.21      6.04 o 
  -2   8   4     1011.12     1083.15     30.16 o 
  -1   8   4       32.26       23.86      1.50 o 
   0   8   4      264.81      286.34      7.25 o 
   1   8   4       44.11       46.45      2.36 o 
   2   8   4       54.59       48.13      2.20 o 
   3   8   4       22.89        8.45      1.14 o 
   4   8   4       19.25       16.27      1.78 o 
   5   8   4      107.95       97.29      3.48 o 
   6   8   4      101.87      100.58      3.64 o 
   7   8   4       10.70        3.04      1.55 o 
   8   8   4        6.56        4.01      2.79 o 
   9   8   4        4.70        7.49      3.14 o 
  10   8   4        0.16        1.05      2.96 o 
  11   8   4        0.12        1.05      3.14 o 
  -6   9   4       50.93       62.20      6.62 o 
  -5   9   4        8.60        9.23      2.96 o 
  -4   9   4        3.97        6.79      2.61 o 
  -3   9   4        1.50        1.20      1.41 o 
  -2   9   4        0.04        0.00      1.35 o 
  -1   9   4       49.50       55.84      3.26 o 
   0   9   4      128.25      125.53      3.98 o 
   1   9   4       85.61       75.42      2.94 o 
   2   9   4      168.65      190.16      5.43 o 
   3   9   4      101.58       98.98      4.82 o 
   4   9   4       25.52       18.54      3.51 o 
   5   9   4       57.96       63.44      3.39 o 
   6   9   4       68.98       62.22      2.91 o 
   7   9   4       77.06       82.63      6.36 o 
   8   9   4       12.28       16.20      3.66 o 
   9   9   4        1.00        3.66      2.96 o 
  10   9   4        0.12        0.00      2.44 o 
  -5  10   4       11.39       14.98      3.48 o 
  -4  10   4       45.29       39.38      5.05 o 
  -3  10   4        2.79        3.05      2.70 o 
  -2  10   4      109.75      108.90      6.54 o 
  -1  10   4       74.80       76.16      3.94 o 
   0  10   4       14.49       18.32      1.64 o 
   1  10   4        0.02        0.42      1.04 o 
   2  10   4        0.61        1.12      1.06 o 
   3  10   4       55.64       44.45      2.48 o 
   4  10   4       34.18       33.93      3.67 o 
   5  10   4        6.75        5.47      1.36 o 
   6  10   4        6.11       10.33      1.56 o 
   7  10   4       74.68       80.21      3.50 o 
   8  10   4        4.92        6.33      2.00 o 
   9  10   4       62.80       75.28      6.80 o 
  10  10   4       33.09       39.72      5.75 o 
  -4  11   4        0.10        0.00      2.44 o 
  -3  11   4        0.68        1.74      2.44 o 
  -2  11   4        7.27        1.65      1.72 o 
  -1  11   4       16.39       16.82      2.22 o 
   0  11   4        1.01        0.33      1.54 o 
   1  11   4       11.30       17.48      1.77 o 
   2  11   4        2.78        2.18      1.30 o 
   3  11   4        0.78        0.00      1.20 o 
   4  11   4       30.10       28.29      2.24 o 
   5  11   4       36.73       34.41      2.94 o 
   6  11   4       28.40       33.15      2.48 o 
   7  11   4       33.70       28.58      2.71 o 
   8  11   4        1.19        0.38      1.39 o 
   9  11   4       34.63       36.06      5.40 o 
  10  11   4       10.48       18.12      4.70 o 
  -3  12   4       11.52       14.81      4.01 o 
  -2  12   4        0.03        1.22      2.79 o 
  -1  12   4        3.88        3.33      1.78 o 
   0  12   4        4.35        2.05      1.78 o 
   1  12   4        0.31        0.00      1.66 o 
   2  12   4      216.81      248.66      7.15 o 
   3  12   4       50.70       48.41      3.21 o 
   4  12   4       45.99       45.13      2.81 o 
   5  12   4      101.34      119.18      4.42 o 
   6  12   4        0.14        0.76      1.35 o 
   7  12   4       49.81       55.59      3.28 o 
   8  12   4        0.00        0.50      1.43 o 
   9  12   4       16.45       17.24      2.71 o 
  -1  13   4        0.43        0.52      2.61 o 
   0  13   4        3.15        6.27      2.09 o 
   1  13   4       18.82       21.45      2.83 o 
   2  13   4       54.53       53.83      4.00 o 
   3  13   4        5.68        8.16      1.70 o 
   4  13   4        4.63        0.69      1.68 o 
   5  13   4       60.92       62.78      3.44 o 
   6  13   4        0.32        2.84      1.53 o 
   7  13   4       18.48       21.87      4.16 o 
   8  13   4        3.20        7.72      2.19 o 
   1  14   4        3.85        0.00      3.66 o 
   2  14   4        0.89        0.81      2.03 o 
   3  14   4        5.34        8.16      2.33 o 
   4  14   4        2.62        4.92      1.67 o 
   5  14   4        3.14        0.00      1.53 o 
   6  14   4        2.75        3.50      1.81 o 
   7  14   4        4.95       10.24      2.55 o 
  -3 -12   5        0.05        0.96      2.09 o 
  -6 -11   5        0.90        1.54      2.15 o 
  -5 -11   5        0.88        2.18      2.87 o 
  -4 -11   5        0.43        0.89      3.92 o 
  -3 -11   5        0.33        3.40      2.09 o 
  -2 -11   5        4.74        0.35      2.79 o 
  -1 -11   5        7.84        7.84      3.31 o 
   0 -11   5        7.49        5.40      3.31 o 
   1 -11   5        0.09        0.00      2.96 o 
  -7 -10   5        0.22        0.00      4.27 o 
  -6 -10   5        1.54        1.42      1.91 o 
  -5 -10   5       14.81       17.61      3.14 o 
  -4 -10   5        2.79        3.14      1.97 o 
  -3 -10   5       12.41       10.37      2.34 o 
  -2 -10   5        4.93        6.20      2.70 o 
  -1 -10   5        0.12        0.00      2.61 o 
   0 -10   5        2.35        0.00      2.61 o 
   1 -10   5        6.94        1.39      2.79 o 
   2 -10   5        0.96        1.22      3.31 o 
   3 -10   5        1.45        0.00      3.14 o 
  -8  -9   5        4.46        3.81      2.21 o 
  -7  -9   5        5.21        6.73      2.38 o 
  -6  -9   5       13.96        7.66      2.33 o 
  -5  -9   5        4.91        7.51      2.87 o 
  -4  -9   5        0.08        0.00      1.59 o 
  -3  -9   5        2.94        1.54      1.84 o 
  -2  -9   5       24.25       21.51      2.65 o 
  -1  -9   5      126.52      129.65      5.78 o 
   0  -9   5        4.68       10.80      3.48 o 
   1  -9   5        0.05        0.00      2.61 o 
   2  -9   5       20.23       29.06      2.97 o 
   3  -9   5        7.12        7.14      2.18 o 
   4  -9   5        1.48        1.75      2.08 o 
  -9  -8   5       28.41       25.41      7.58 o 
  -8  -8   5        2.90        4.35      2.22 o 
  -7  -8   5        8.34        5.73      3.31 o 
  -6  -8   5       43.56       33.65      4.88 o 
  -5  -8   5       19.55       17.16      2.46 o 
  -4  -8   5        0.88        0.40      1.59 o 
  -3  -8   5      229.04      260.53      9.26 o 
  -2  -8   5      216.21      210.01      7.83 o 
  -1  -8   5      179.66      170.48      6.72 o 
   0  -8   5        4.41        5.59      1.88 o 
   1  -8   5       14.05       18.23      2.25 o 
   2  -8   5       12.87       15.89      4.35 o 
   3  -8   5       34.58       26.96      2.88 o 
   4  -8   5       53.73       67.42     11.50 o 
   5  -8   5        0.67        1.76      1.96 o 
  -9  -7   5        2.51        0.00      2.70 o 
  -8  -7   5      150.88      153.60      6.89 o 
  -7  -7   5        3.54        2.39      3.22 o 
  -6  -7   5        0.04        0.99      1.66 o 
  -5  -7   5       52.30       57.28      3.92 o 
  -4  -7   5       57.92       58.63      3.92 o 
  -3  -7   5      194.02      186.88     10.12 o 
  -1  -7   5      100.85      102.02      4.56 o 
   0  -7   5      161.79      180.26      5.23 o 
   1  -7   5      132.55      135.88      5.40 o 
   2  -7   5      205.64      228.36      8.06 o 
   3  -7   5       11.43       13.93      2.13 o 
   4  -7   5       65.30       51.52      3.72 o 
   5  -7   5        4.07        3.79      1.96 o 
   6  -7   5        0.65        0.00      1.59 o 
 -10  -6   5        0.00        1.83      2.08 o 
  -9  -6   5       24.16       23.72      3.22 o 
  -8  -6   5       74.36       70.21      4.49 o 
  -7  -6   5        0.08        1.39      2.44 o 
  -6  -6   5      119.61      142.80      8.37 o 
  -5  -6   5      194.77      189.15      7.09 o 
  -4  -6   5       23.77       23.87      3.31 o 
  -3  -6   5        0.11        0.00      1.23 o 
  -1  -6   5       50.58       50.45      3.31 o 
   0  -6   5        0.02        0.41      0.92 o 
   1  -6   5        5.04        3.77      2.35 o 
   2  -6   5       16.66       24.89      4.36 o 
   3  -6   5      205.60      192.82      7.07 o 
   4  -6   5       39.61       44.62      4.88 o 
   5  -6   5       40.44       32.83      3.14 o 
   6  -6   5        3.29        3.05      1.78 o 
   7  -6   5        1.10        1.83      4.09 o 
 -10  -5   5        0.03        1.21      1.96 o 
  -9  -5   5        1.19        0.00      2.61 o 
  -8  -5   5       38.85       41.35      3.83 o 
  -7  -5   5       79.62       79.51      4.36 o 
  -6  -5   5       35.40       30.38      2.87 o 
  -5  -5   5       63.61       21.96      3.14 o 
  -4  -5   5      115.38      123.07      5.06 o 
  -3  -5   5       27.25       33.47      2.52 o 
  -2  -5   5       69.66       65.54      3.32 o 
  -1  -5   5       51.52       77.38      3.66 o 
   0  -5   5       41.64       38.68      1.93 o 
   1  -5   5      423.21      443.66     10.55 o 
   2  -5   5        2.15        5.13      1.38 o 
   3  -5   5        1.34        0.00      2.09 o 
   4  -5   5      102.10      115.58      7.50 o 
   5  -5   5        0.38        1.57      2.44 o 
   6  -5   5      158.87      148.05      8.89 o 
   7  -5   5        4.04        7.66      3.14 o 
 -10  -4   5        2.14        0.00      2.61 o 
  -9  -4   5        3.99        4.72      2.03 o 
  -8  -4   5       11.58       11.75      2.28 o 
  -7  -4   5       63.62       58.30      3.74 o 
  -6  -4   5       92.33       90.57      4.44 o 
  -5  -4   5        0.24        0.00      0.70 o 
  -4  -4   5      137.39      153.55      5.67 o 
  -3  -4   5      184.17      200.24      6.79 o 
  -2  -4   5      763.82      803.59     22.75 o 
  -1  -4   5     1045.61     1095.98     24.40 o 
   0  -4   5      112.71      112.13      4.71 o 
   1  -4   5      100.11       85.92      3.55 o 
   2  -4   5      525.50      549.76     15.75 o 
   3  -4   5       74.95       77.05      5.58 o 
   4  -4   5       96.20       91.87      6.28 o 
   5  -4   5      156.85      159.42      9.07 o 
   6  -4   5       43.71       54.71      5.40 o 
   7  -4   5       96.31       95.69      6.97 o 
   8  -4   5        9.65       10.45      3.31 o 
 -10  -3   5        6.26        6.44      3.14 o 
  -9  -3   5       28.53       33.62      4.70 o 
  -8  -3   5      116.77      106.35      4.99 o 
  -7  -3   5      676.27      690.58     30.75 o 
  -6  -3   5      378.85      384.76      9.52 o 
  -5  -3   5      278.63      290.10      7.28 o 
  -4  -3   5       29.72       31.05      3.17 o 
  -3  -3   5       88.38      104.82      4.25 o 
  -2  -3   5      303.69      327.10      9.96 o 
  -1  -3   5      433.90      410.69      9.52 o 
   0  -3   5       70.56       97.04      3.67 o 
   2  -3   5        0.10        2.85      1.39 o 
   3  -3   5      339.98      365.10     16.09 o 
   4  -3   5        6.91        4.70      2.09 o 
   5  -3   5       47.87       51.93      5.05 o 
   6  -3   5       69.71       73.72      5.93 o 
   7  -3   5      158.38      153.12      9.24 o 
   8  -3   5        8.99        7.49      3.14 o 
   9  -3   5        1.43        1.57      2.96 o 
 -10  -2   5       15.09       14.63      3.66 o 
  -9  -2   5      105.46      108.42      7.67 o 
  -8  -2   5       80.57       77.53      3.97 o 
  -7  -2   5      466.31      441.00     10.99 o 
  -6  -2   5      120.89      136.92      4.15 o 
  -5  -2   5       29.35       29.54      1.62 o 
  -4  -2   5       24.33       24.91      1.30 o 
  -3  -2   5      489.48      464.81     10.74 o 
  -2  -2   5        0.03        2.09      0.86 o 
  -1  -2   5     2036.64     2131.36     57.78 o 
   0  -2   5      141.00      120.21      5.76 o 
   1  -2   5      215.22      200.84      6.22 o 
   2  -2   5       10.97       10.28      1.22 o 
   3  -2   5      595.32      641.21     26.50 o 
   4  -2   5       27.70       20.21      2.96 o 
   5  -2   5      115.20      125.03      7.50 o 
   6  -2   5       25.72       22.65      3.66 o 
   7  -2   5       12.05       12.19      3.31 o 
   8  -2   5       54.16       58.90      5.92 o 
   9  -2   5       28.72       16.55      4.01 o 
 -10  -1   5        9.28       18.29      3.83 o 
  -9  -1   5       23.68       21.00      2.50 o 
  -8  -1   5       34.72       32.34      3.57 o 
  -7  -1   5      491.25      484.11     11.88 o 
  -6  -1   5       43.91       44.35      2.32 o 
  -5  -1   5      515.03      570.91     13.37 o 
  -4  -1   5     1079.40     1186.90     26.49 o 
  -3  -1   5       63.50       64.15      3.14 o 
  -2  -1   5      111.66       97.63      3.22 o 
  -1  -1   5        1.07        3.64      0.98 o 
   1  -1   5     1582.81     1679.08     45.52 o 
   2  -1   5       69.00       65.04      5.67 o 
   3  -1   5        2.12        0.12      0.42 o 
   4  -1   5      692.48      701.86     28.81 o 
   5  -1   5       11.72       17.42      2.79 o 
   6  -1   5       59.06       68.49      5.40 o 
   7  -1   5        5.31        6.79      2.96 o 
   8  -1   5      154.50      135.67      8.54 o 
   9  -1   5        0.08        0.00      2.44 o 
 -10   0   5       11.02       11.24      2.28 o 
  -9   0   5       18.69       17.37      2.38 o 
  -8   0   5        4.46        4.59      2.61 o 
  -7   0   5      264.47      274.81      9.00 o 
  -6   0   5      262.85      253.34      8.26 o 
  -5   0   5        4.67        7.73      1.05 o 
  -4   0   5        0.16        0.49      0.89 o 
  -3   0   5      665.15      701.17     15.86 o 
  -2   0   5      169.74      172.88      5.17 o 
  -1   0   5      755.62      771.67     17.22 o 
   0   0   5      448.10      499.47     11.36 o 
   1   0   5      108.75       89.01      4.36 o 
   3   0   5       55.26       72.31      2.76 o 
   4   0   5      665.57      675.87     25.83 o 
   5   0   5      389.21      415.52     12.06 o 
   6   0   5       28.35       31.71      3.83 o 
   7   0   5       23.45       30.49      4.18 o 
   8   0   5       33.05       40.59      5.05 o 
   9   0   5       15.27       21.60      4.18 o 
  10   0   5        4.72        2.61      3.14 o 
  -9   1   5       18.28       19.33      2.52 o 
  -8   1   5       11.88       10.41      1.91 o 
  -7   1   5        0.69        0.86      2.18 o 
  -6   1   5      163.06      167.08      6.10 o 
  -5   1   5       39.91       41.35      2.63 o 
  -4   1   5        3.05        5.79      0.86 o 
  -3   1   5     2720.23     2714.83     59.42 o 
  -2   1   5      239.03      209.65     11.22 o 
  -1   1   5     2443.50     2313.25    152.00 o 
   0   1   5       22.00       17.36      1.00 o 
   1   1   5     4117.51     4042.84     87.96 o 
   3   1   5       41.96       39.20      1.96 o 
   4   1   5        3.59        0.12      0.74 o 
   5   1   5       11.35       12.65      1.32 o 
   6   1   5        7.58        5.53      1.07 o 
   7   1   5       56.30       55.42      5.40 o 
   8   1   5       26.04       20.21      4.01 o 
   9   1   5       17.23       13.76      3.66 o 
  10   1   5       37.76       38.68      5.40 o 
  -9   2   5       35.38       33.00      3.14 o 
  -8   2   5       14.79       12.04      2.08 o 
  -7   2   5       28.49       25.86      6.71 o 
  -6   2   5       51.27       54.20      4.18 o 
  -5   2   5       20.98       25.36      2.08 o 
  -4   2   5       42.91       45.91      2.51 o 
  -3   2   5       94.08      126.24      3.50 o 
  -2   2   5      270.68      231.80      5.61 o 
  -1   2   5      164.48      144.49      4.38 o 
   0   2   5       19.66       17.84      1.21 o 
   1   2   5        2.57        1.24      0.63 o 
   2   2   5     1947.15     1745.28     54.81 o 
   3   2   5      515.60      607.12     13.89 o 
   4   2   5      341.40      327.55      9.76 o 
   5   2   5      517.88      498.61     59.95 o 
   6   2   5        0.12        0.06      0.92 o 
   7   2   5       43.77       38.85      2.61 o 
   8   2   5       38.17       41.47      5.05 o 
   9   2   5        3.66        0.70      2.96 o 
  10   2   5       32.84       34.49      5.23 o 
  -9   3   5        9.60        8.01      2.96 o 
  -8   3   5        0.03        1.23      1.54 o 
  -7   3   5        5.46        9.76      1.85 o 
  -6   3   5        0.33        0.59      1.29 o 
  -5   3   5      278.45      287.12      7.28 o 
  -4   3   5        8.68        5.29      0.80 o 
  -3   3   5      167.78      165.38      4.30 o 
  -2   3   5     8183.81     8665.31    229.43 o 
  -1   3   5      510.78      559.87     15.65 o 
   0   3   5      781.14      716.60     19.55 o 
   1   3   5       10.36       11.44      0.89 o 
   2   3   5     2596.76     2658.26     58.16 o 
   3   3   5        7.81        5.67      0.96 o 
   4   3   5      608.54      673.83     19.00 o 
   5   3   5       55.86       46.00      2.60 o 
   6   3   5        0.11        0.00      0.71 o 
   8   3   5       19.02       24.10      2.42 o 
   9   3   5       85.31       90.98      7.32 o 
  10   3   5        2.78        0.00      2.96 o 
  11   3   5        1.41        1.22      3.31 o 
  -8   4   5      102.72       92.56      6.80 o 
  -7   4   5       38.98       44.81      3.33 o 
  -6   4   5       15.40       10.80      2.79 o 
  -5   4   5       16.48       13.39      1.92 o 
  -4   4   5      187.26      202.16      7.42 o 
  -3   4   5       10.82       11.31      2.18 o 
  -2   4   5       47.32       74.58      3.14 o 
  -1   4   5     1618.09     1523.66     44.53 o 
   0   4   5       26.36       42.04      1.56 o 
   1   4   5        8.76       13.29      1.51 o 
   2   4   5        9.28       15.76      1.14 o 
   4   4   5       15.54       20.17      1.66 o 
   5   4   5        1.57        0.46      0.86 o 
   6   4   5      107.39      106.42      4.47 o 
   7   4   5       15.05       21.08      2.79 o 
   8   4   5       16.07       12.89      2.05 o 
   9   4   5       17.64       16.37      2.38 o 
  10   4   5        1.10        1.74      3.14 o 
  11   4   5        0.00        0.00      2.96 o 
  -8   5   5       47.41       43.56      5.23 o 
  -7   5   5       40.38       48.01      3.44 o 
  -6   5   5       70.84       58.82      3.63 o 
  -5   5   5       24.93       21.27      2.28 o 
  -4   5   5      473.64      535.23     15.78 o 
  -3   5   5        0.06        1.83      1.04 o 
  -2   5   5      109.47      137.25      4.99 o 
  -1   5   5       54.60       56.48      2.71 o 
   0   5   5       61.55       61.86      2.77 o 
   2   5   5       29.89       27.71      2.79 o 
   3   5   5      550.02      468.01     13.47 o 
   4   5   5       20.49       19.87      1.72 o 
   5   5   5       75.77       88.67      3.82 o 
   6   5   5      120.77      121.56      6.63 o 
   7   5   5       59.70       54.20      4.36 o 
   8   5   5       83.79       92.16      4.61 o 
   9   5   5        8.64        7.60      2.08 o 
  10   5   5        0.83        0.00      2.79 o 
  11   5   5        3.60        6.10      3.66 o 
  -8   6   5        0.23        0.00      1.92 o 
  -7   6   5       45.54       40.42      5.05 o 
  -6   6   5       20.25       21.48      3.22 o 
  -5   6   5        0.72        0.80      1.92 o 
  -4   6   5      290.26      273.14      8.95 o 
  -3   6   5        0.63        0.00      0.99 o 
  -2   6   5       45.21       39.01      2.40 o 
  -1   6   5       33.29       41.46      3.66 o 
   0   6   5        1.66        0.02      0.44 o 
   1   6   5      777.02      828.74     23.03 o 
   2   6   5      224.30      237.45     10.48 o 
   3   6   5       33.57       36.96      3.66 o 
   4   6   5       21.70       21.68      1.91 o 
   5   6   5        0.60        2.79      1.65 o 
   6   6   5       26.67       20.09      2.09 o 
   7   6   5       76.67       89.59      6.10 o 
   8   6   5        1.53        0.00      1.92 o 
   9   6   5        5.42        5.75      2.79 o 
  10   6   5        0.02        1.79      2.09 o 
  11   6   5        1.63        4.53      3.66 o 
  -7   7   5        0.39        0.00      2.26 o 
  -6   7   5       10.29        5.75      2.79 o 
  -5   7   5       33.68       35.33      3.02 o 
  -4   7   5       60.58       60.88      3.55 o 
  -3   7   5      100.48       99.03      4.38 o 
  -2   7   5        9.22       10.80      2.26 o 
  -1   7   5      544.44      515.77     14.66 o 
   0   7   5      295.61      315.32      7.72 o 
   1   7   5      262.82      241.27      6.17 o 
   2   7   5       37.41       37.66      1.86 o 
   3   7   5       15.85        9.82      1.65 o 
   4   7   5        6.75        7.48      1.41 o 
   5   7   5        5.68        6.98      1.46 o 
   6   7   5        0.06        0.79      1.92 o 
   7   7   5      122.40      128.87      5.28 o 
   8   7   5       41.67       46.00      4.88 o 
   9   7   5        4.33        9.41      3.14 o 
  10   7   5        6.50        0.00      2.79 o 
  11   7   5       25.52       32.86      8.45 o 
  -6   8   5       72.61       89.05      7.14 o 
  -5   8   5      108.65       98.49      7.15 o 
  -4   8   5      105.81      104.33      4.87 o 
  -3   8   5       55.71       55.18      3.32 o 
  -2   8   5      250.74      259.96     12.05 o 
  -1   8   5       30.41       37.11      3.83 o 
   0   8   5       14.72       12.39      1.16 o 
   1   8   5      281.01      324.52      8.13 o 
   2   8   5       59.12       79.42      2.87 o 
   3   8   5      270.90      230.34      6.15 o 
   4   8   5      159.59      164.87      5.86 o 
   5   8   5       13.61       14.26      1.88 o 
   6   8   5        1.05        0.21      1.29 o 
   7   8   5      177.87      207.52      8.64 o 
   8   8   5      143.21      152.76      9.24 o 
   9   8   5        2.29        0.35      2.61 o 
  10   8   5       13.12       17.94      4.18 o 
  11   8   5       17.63       21.25      4.53 o 
  -6   9   5        0.05        0.00      2.44 o 
  -5   9   5        3.99        5.05      2.79 o 
  -4   9   5       59.29       67.18      3.88 o 
  -3   9   5       25.18       26.59      2.59 o 
  -2   9   5       21.23       22.59      2.33 o 
  -1   9   5        1.07        0.43      2.00 o 
   0   9   5       11.64       14.07      1.35 o 
   1   9   5      128.31      174.91      5.02 o 
   2   9   5       35.54       36.56      2.09 o 
   3   9   5      103.73      129.95      4.16 o 
   4   9   5       58.68       55.76      3.14 o 
   5   9   5       58.65       46.71      4.31 o 
   6   9   5        4.85        6.10      1.76 o 
   7   9   5        5.48        6.25      3.31 o 
   8   9   5        0.42        1.95      2.87 o 
   9   9   5        0.53        0.00      2.61 o 
  10   9   5       12.42       11.84      4.01 o 
  -5  10   5       41.75       48.96      5.75 o 
  -4  10   5       19.29       13.94      3.31 o 
  -3  10   5       11.96       12.22      2.13 o 
  -2  10   5        0.74        0.00      1.46 o 
  -1  10   5        2.65        2.13      1.57 o 
   0  10   5       20.52       20.73      2.34 o 
   1  10   5       35.79       35.51      2.66 o 
   2  10   5       16.81       14.62      1.69 o 
   3  10   5        8.00        8.39      1.37 o 
   4  10   5       80.98       87.65      3.44 o 
   5  10   5      132.07      134.14      4.80 o 
   6  10   5        0.23        0.55      1.18 o 
   7  10   5       28.49       23.77      2.68 o 
   8  10   5       28.80       30.59      3.01 o 
   9  10   5       10.28        6.97      3.48 o 
  10  10   5        3.84        2.44      3.14 o 
  -4  11   5        0.83        0.87      2.79 o 
  -3  11   5       11.44       10.97      3.14 o 
  -2  11   5       12.14       14.27      2.28 o 
  -1  11   5       71.53       77.31      4.19 o 
   0  11   5        0.09        0.00      1.46 o 
   1  11   5       73.58       70.42      4.07 o 
   2  11   5        1.60        0.52      1.24 o 
   3  11   5       41.72       46.05      2.68 o 
   4  11   5        2.09        4.55      1.43 o 
   5  11   5        0.01        0.89      1.27 o 
   6  11   5        7.50        5.67      1.44 o 
   7  11   5        0.74        0.78      1.74 o 
   8  11   5        0.53        0.00      1.74 o 
   9  11   5       18.19       18.99      4.53 o 
  10  11   5       20.35       20.56      4.70 o 
  -3  12   5        0.29        0.00      2.61 o 
  -2  12   5       16.48       13.24      3.48 o 
  -1  12   5       11.31       18.56      2.52 o 
   0  12   5       19.94       15.61      2.40 o 
   1  12   5        6.38        2.35      1.76 o 
   2  12   5      260.22      259.12     11.17 o 
   3  12   5       95.80      113.18      4.32 o 
   4  12   5       15.05       15.39      2.04 o 
   5  12   5       18.23       21.94      2.14 o 
   6  12   5       61.43       67.03      6.26 o 
   7  12   5        3.23        5.93      1.63 o 
   8  12   5        0.00        0.70      1.74 o 
   9  12   5        6.57        5.07      3.22 o 
  -1  13   5        4.26        5.31      2.03 o 
   0  13   5       25.26       24.91      2.95 o 
   1  13   5       16.08       14.17      2.45 o 
   2  13   5        0.27        0.00      1.67 o 
   3  13   5       44.21       47.38      2.97 o 
   4  13   5       57.65       77.24      4.43 o 
   5  13   5       70.04       77.85      3.78 o 
   6  13   5      102.80       98.30      4.21 o 
   7  13   5        5.94        3.16      1.69 o 
   8  13   5        9.86       13.93      2.50 o 
   1  14   5        0.02        0.00      2.00 o 
   2  14   5        0.19        1.48      1.97 o 
   3  14   5       12.88       12.09      2.53 o 
   4  14   5        0.23        0.00      1.45 o 
   5  14   5       22.28       30.77      2.70 o 
   6  14   5       36.91       45.37      3.17 o 
   7  14   5        5.05        5.68      1.81 o 
  -5 -11   6       49.22       56.03      4.59 o 
  -4 -11   6       10.62        9.60      2.45 o 
  -3 -11   6        2.60        8.97      2.45 o 
  -2 -11   6        2.88        5.40      3.31 o 
  -1 -11   6        2.46        0.00      2.79 o 
   0 -11   6       11.21        5.75      3.31 o 
  -7 -10   6        6.38        4.28      4.70 o 
  -6 -10   6        1.53        0.26      1.97 o 
  -5 -10   6        7.50        4.47      2.70 o 
  -4 -10   6        6.09        2.88      2.01 o 
  -3 -10   6        0.17        0.00      1.66 o 
  -2 -10   6        1.88        1.61      1.91 o 
  -1 -10   6        0.03        0.17      2.96 o 
   0 -10   6        0.77        0.00      2.79 o 
   1 -10   6        2.87        0.00      2.79 o 
   2 -10   6        3.95        2.09      3.48 o 
  -8  -9   6        4.06        3.06      2.79 o 
  -7  -9   6        5.82        7.48      2.45 o 
  -6  -9   6        0.13        0.00      1.71 o 
  -5  -9   6        4.66        0.70      2.70 o 
  -4  -9   6        0.21        1.31      1.76 o 
  -3  -9   6        0.29        0.37      2.09 o 
  -2  -9   6       21.90       21.18      2.77 o 
  -1  -9   6       33.33       30.31      4.70 o 
   0  -9   6        0.19        0.00      2.61 o 
   1  -9   6        1.31        3.31      2.96 o 
   2  -9   6        4.27        2.79      3.14 o 
   3  -9   6       13.06       13.06      4.18 o 
  -8  -8   6        0.14        0.75      2.13 o 
  -7  -8   6       61.48       44.51      4.04 o 
  -6  -8   6        3.50        2.05      1.91 o 
  -5  -8   6        0.79        1.75      1.91 o 
  -4  -8   6       28.76       29.34      5.92 o 
  -3  -8   6        0.75        0.41      1.66 o 
  -2  -8   6       95.13       83.29      4.79 o 
  -1  -8   6      329.70      366.26     12.10 o 
   0  -8   6       71.71       70.58      6.27 o 
   1  -8   6       68.70       78.94      6.97 o 
   2  -8   6        3.61        5.39      1.84 o 
   3  -8   6        0.75        0.30      1.58 o 
   4  -8   6       43.18       46.76      3.80 o 
  -9  -7   6        1.66        4.07      2.28 o 
  -8  -7   6      116.70      120.52      6.62 o 
  -7  -7   6       10.62       14.79      2.70 o 
  -6  -7   6       34.78       30.47      3.26 o 
  -5  -7   6        0.57        1.36      3.05 o 
  -4  -7   6       30.57       28.31      3.75 o 
  -3  -7   6      212.71      213.24      7.96 o 
  -2  -7   6       63.15       77.64      4.19 o 
  -1  -7   6      240.01      243.38      8.51 o 
   0  -7   6      207.96      238.79      8.37 o 
   1  -7   6      124.45      122.34      5.19 o 
   2  -7   6       81.95       69.38      3.89 o 
   3  -7   6       18.22       18.81      2.38 o 
   4  -7   6        0.11        0.00      1.55 o 
   5  -7   6       30.35       40.19      6.79 o 
  -9  -6   6       15.99       12.74      2.63 o 
  -8  -6   6        0.25        0.52      2.61 o 
  -7  -6   6       10.32        8.25      2.15 o 
  -6  -6   6      361.88      332.86     13.80 o 
  -5  -6   6        0.32        0.00      1.74 o 
  -4  -6   6       38.64       50.94      5.58 o 
  -3  -6   6        6.46        7.15      1.72 o 
  -2  -6   6      152.52      110.63     18.49 o 
  -1  -6   6        1.09        0.00      0.65 o 
   0  -6   6       14.62       15.02      1.63 o 
   1  -6   6       24.50       31.72      3.22 o 
   2  -6   6      124.16      155.94      6.08 o 
   3  -6   6        0.05        2.64      2.61 o 
   4  -6   6       36.70       32.75      3.05 o 
   5  -6   6        5.27        8.93      4.44 o 
   6  -6   6       19.76       17.13      4.01 o 
  -9  -5   6        0.00        1.74      1.97 o 
  -8  -5   6        2.80        4.24      2.03 o 
  -7  -5   6        2.03        3.92      1.85 o 
  -6  -5   6        1.34        0.39      2.35 o 
  -5  -5   6       81.22       93.85      4.62 o 
  -4  -5   6        0.34        0.47      2.87 o 
  -3  -5   6       18.14       11.49      1.78 o 
  -2  -5   6        1.13        1.48      1.29 o 
  -1  -5   6      393.58      406.95     11.59 o 
   0  -5   6       14.46       17.56      1.55 o 
   1  -5   6      148.79       62.97      5.06 o 
   2  -5   6       54.96       60.64      5.40 o 
   3  -5   6      158.61      155.24      9.07 o 
   4  -5   6       47.01       70.57      6.10 o 
   5  -5   6       85.65       89.94      6.97 o 
   6  -5   6        0.02        0.00      2.61 o 
   7  -5   6        0.06        0.87      2.61 o 
 -10  -4   6        1.97        5.05      2.96 o 
  -9  -4   6        0.04        0.00      1.92 o 
  -8  -4   6       19.87       24.65      2.88 o 
  -7  -4   6       10.16       10.28      2.15 o 
  -6  -4   6       59.29       58.25      3.57 o 
  -4  -4   6      215.56      228.73      8.47 o 
  -3  -4   6      278.38      287.06      9.27 o 
  -2  -4   6        0.09        1.13      1.23 o 
  -1  -4   6      218.09      214.61      5.44 o 
   0  -4   6      200.08      199.63      8.73 o 
   1  -4   6        1.96        0.00      0.70 o 
   2  -4   6       81.94       97.65      3.85 o 
   3  -4   6      250.21      248.29     12.22 o 
   4  -4   6       60.73       59.25      5.40 o 
   5  -4   6       23.35       19.86      3.66 o 
   6  -4   6        0.77        0.00      2.44 o 
   7  -4   6       84.79       75.81      6.45 o 
   8  -4   6        1.06        0.00      2.79 o 
 -10  -3   6        1.39        0.00      2.44 o 
  -9  -3   6        6.96        6.05      2.21 o 
  -8  -3   6       93.45       86.45      4.74 o 
  -7  -3   6       11.37       16.28      2.38 o 
  -6  -3   6      245.76      229.58      8.08 o 
  -5  -3   6       13.10       18.81      2.79 o 
  -4  -3   6       99.39       96.95      4.24 o 
  -3  -3   6      668.33      690.46     19.86 o 
  -2  -3   6      122.62      150.70      7.94 o 
  -1  -3   6       78.25       72.33      3.32 o 
   0  -3   6       24.86       30.46      2.13 o 
   1  -3   6       53.57       39.26      2.88 o 
   2  -3   6      108.61      112.66      5.06 o 
   3  -3   6      520.92      577.62     24.34 o 
   4  -3   6       27.81       31.36      4.01 o 
   5  -3   6       58.69       58.55      5.23 o 
   6  -3   6        0.92        0.00      2.26 o 
   7  -3   6       13.18        0.70      2.61 o 
   8  -3   6        0.19        0.00      2.79 o 
 -10  -2   6        4.14       15.68      3.83 o 
  -9  -2   6       20.94       24.56      4.18 o 
  -8  -2   6        8.68       11.75      2.28 o 
  -7  -2   6       15.50       14.28      2.87 o 
  -6  -2   6      497.39      501.79     12.09 o 
  -5  -2   6      586.87      568.34     13.36 o 
  -4  -2   6       66.20       72.85      2.67 o 
  -3  -2   6      310.44      338.56     10.38 o 
  -2  -2   6       10.71       10.75      2.00 o 
  -1  -2   6      135.43      131.34      4.68 o 
   0  -2   6       12.32       10.01      1.22 o 
   1  -2   6      382.87      353.15     12.87 o 
   2  -2   6       24.84       34.72      1.87 o 
   3  -2   6       71.68       57.77      3.05 o 
   4  -2   6       11.80        9.06      2.26 o 
   5  -2   6        1.33        2.96      2.44 o 
   6  -2   6       56.91       62.56      5.58 o 
   7  -2   6       77.11       67.97      6.10 o 
   8  -2   6       44.31       41.82      5.40 o 
   9  -2   6       31.27       34.15      5.05 o 
 -10  -1   6       15.20       15.15      3.83 o 
  -9  -1   6        9.70       16.37      3.66 o 
  -8  -1   6       10.84       12.35      2.01 o 
  -7  -1   6      160.65      169.23      5.15 o 
  -6  -1   6       10.38       13.18      1.38 o 
  -5  -1   6       49.31       55.24      2.33 o 
  -4  -1   6       63.37       64.96      2.27 o 
  -3  -1   6      209.45      214.16      7.97 o 
  -2  -1   6      805.40      834.80     18.73 o 
  -1  -1   6      140.02      152.84      3.95 o 
   0  -1   6      910.15      860.84     23.91 o 
   1  -1   6       22.29       21.45      1.59 o 
   2  -1   6        9.47        7.60      1.03 o 
   3  -1   6      432.31      397.20     33.80 o 
   4  -1   6      212.81      245.83     11.70 o 
   5  -1   6      452.09      453.01     19.77 o 
   6  -1   6       41.99       51.58      5.05 o 
   7  -1   6       47.28       29.62      4.18 o 
   8  -1   6        0.01        0.00      2.79 o 
   9  -1   6        3.10        2.26      2.96 o 
  -9   0   6       42.64       40.34      3.37 o 
  -8   0   6       21.51       18.76      2.61 o 
  -7   0   6        1.92        3.09      1.55 o 
  -6   0   6      193.55      202.35      5.65 o 
  -5   0   6       10.51        7.84      1.32 o 
  -4   0   6       33.01       28.19      4.07 o 
  -3   0   6     1199.31     1277.65     34.58 o 
  -2   0   6      537.31      543.40     12.42 o 
  -1   0   6      104.24       87.93      2.56 o 
   0   0   6        0.03        0.00      0.53 o 
   1   0   6       21.74       34.80      2.53 o 
   2   0   6      310.31      295.85      8.83 o 
   3   0   6       59.49       54.83      2.38 o 
   4   0   6        2.53        2.81      1.13 o 
   5   0   6      150.79      158.58      6.45 o 
   6   0   6       68.32       81.92      6.10 o 
   7   0   6       88.68       78.61      6.45 o 
   8   0   6        0.30        0.35      2.61 o 
   9   0   6        0.78        4.35      2.96 o 
  10   0   6        0.11        0.17      3.14 o 
  -9   1   6       18.55       22.73      5.05 o 
  -8   1   6       72.67       65.82      4.18 o 
  -7   1   6        6.32        5.55      1.63 o 
  -6   1   6       54.51       53.43      3.40 o 
  -5   1   6       32.73       28.51      2.18 o 
  -4   1   6      729.27      741.37     16.96 o 
  -3   1   6      700.52      785.59     17.82 o 
  -2   1   6     1503.53     1498.67     40.33 o 
  -1   1   6        0.49        0.61      0.59 o 
   0   1   6      163.39      180.31      4.57 o 
   1   1   6       11.94       14.30      1.29 o 
   2   1   6      677.00      660.38     15.00 o 
   3   1   6     1008.40      950.44     26.28 o 
   4   1   6      258.56      233.72      7.51 o 
   6   1   6       20.55       11.62      7.23 o 
   7   1   6       40.87       35.37      4.53 o 
   8   1   6       95.02      103.37      7.50 o 
   9   1   6       18.84       15.50      3.83 o 
  10   1   6       10.48        5.23      3.48 o 
  -9   2   6       21.24       27.91      3.66 o 
  -8   2   6        0.66        0.00      1.46 o 
  -7   2   6       36.52       39.23      3.07 o 
  -6   2   6       58.35       61.33      3.42 o 
  -5   2   6       44.60       39.81      4.01 o 
  -4   2   6      825.05      842.83     19.18 o 
  -3   2   6      412.41      457.91     10.70 o 
  -2   2   6      433.12      382.99      9.03 o 
  -1   2   6      371.77      331.58      9.42 o 
   0   2   6       71.30       72.79      2.24 o 
   1   2   6        1.65        1.22      0.99 o 
   2   2   6      446.86      414.86     11.79 o 
   3   2   6      612.35      650.01     14.91 o 
   4   2   6        2.80        9.03      1.65 o 
   5   2   6       60.82       65.36      3.05 o 
   7   2   6      208.11      221.98     11.69 o 
   8   2   6       48.54       52.62      5.58 o 
   9   2   6       31.68       27.00      4.70 o 
  10   2   6        9.26        8.88      3.83 o 
  -9   3   6        3.30        1.74      2.61 o 
  -8   3   6       14.27       10.89      2.09 o 
  -7   3   6        2.89        0.00      1.41 o 
  -6   3   6        4.27        5.23      1.60 o 
  -5   3   6      386.10      354.05     11.06 o 
  -4   3   6        0.00        0.00      0.92 o 
  -3   3   6     1113.55     1159.10     31.82 o 
  -2   3   6      487.12      513.43     14.68 o 
  -1   3   6      974.59     1038.99     23.12 o 
   0   3   6      370.55      349.81      8.26 o 
   1   3   6      324.21      297.66      7.18 o 
   2   3   6     1945.07     1986.17     53.20 o 
   3   3   6      390.58      363.03      8.76 o 
   4   3   6      372.55      366.14      8.92 o 
   5   3   6       44.65       53.52      2.76 o 
   6   3   6      463.71      463.12     18.90 o 
   7   3   6       43.16       39.21      3.48 o 
   8   3   6        6.77        6.97      2.96 o 
   9   3   6        9.91        1.22      2.96 o 
  10   3   6       35.65       28.75      5.05 o 
  -8   4   6        6.27        7.46      1.91 o 
  -7   4   6      124.46      118.39      5.30 o 
  -6   4   6      538.91      528.54     15.90 o 
  -5   4   6       35.76       27.30      3.83 o 
  -4   4   6      386.25      425.40     12.79 o 
  -3   4   6       33.75       37.48      2.51 o 
  -2   4   6      463.91      474.77     13.74 o 
  -1   4   6     1086.39     1011.59     27.75 o 
   0   4   6       69.80       67.66      4.27 o 
   1   4   6       65.11       63.13      2.18 o 
   2   4   6       64.54       69.99      4.13 o 
   3   4   6      318.25      373.26      9.02 o 
   4   4   6       59.97       52.59      2.75 o 
   5   4   6      546.85      520.26     15.23 o 
   6   4   6       18.20       15.07      1.80 o 
   7   4   6        0.02        0.19      1.21 o 
   8   4   6       11.09       13.14      2.01 o 
   9   4   6       23.46       27.35      4.36 o 
  10   4   6        5.78        6.27      3.66 o 
  11   4   6        4.19        2.44      3.48 o 
  -8   5   6       22.26       20.03      3.83 o 
  -7   5   6        1.74        0.00      1.57 o 
  -6   5   6        4.97        7.14      2.35 o 
  -5   5   6        5.18        4.10      2.18 o 
  -4   5   6       35.02       38.23      2.77 o 
  -3   5   6        9.98       11.52      1.59 o 
  -2   5   6       61.97       59.06      3.02 o 
  -1   5   6       91.27       80.66      3.45 o 
   0   5   6        6.87       14.53      1.01 o 
   1   5   6      161.39      162.83      5.18 o 
   2   5   6      200.55      181.24      4.77 o 
   3   5   6     1419.08     1357.73     37.34 o 
   4   5   6        2.57        6.07      1.10 o 
   5   5   6      124.85      129.74      5.44 o 
   6   5   6      124.80      129.61      5.21 o 
   7   5   6       91.24       98.87      4.52 o 
   8   5   6       25.39       23.73      3.14 o 
   9   5   6        4.20        2.28      1.71 o 
  10   5   6        5.33        2.61      3.14 o 
  11   5   6        4.64       10.62      4.01 o 
  -7   6   6       53.67       53.84      5.75 o 
  -6   6   6       18.79       24.34      2.65 o 
  -5   6   6      249.16      287.10      9.69 o 
  -4   6   6      158.93      151.43      5.86 o 
  -3   6   6      118.59      114.37      4.75 o 
  -2   6   6       97.14       99.35      4.97 o 
  -1   6   6      184.46      176.05      6.04 o 
   0   6   6      617.95      665.66     15.16 o 
   1   6   6        8.49        3.65      1.04 o 
   2   6   6      171.76      151.53      7.51 o 
   3   6   6       39.10       43.90      3.83 o 
   4   6   6       63.51       56.29      3.31 o 
   5   6   6       73.48       91.02      3.94 o 
   6   6   6      176.05      187.04      7.50 o 
   7   6   6        2.19        0.00      1.92 o 
   8   6   6        3.91        5.93      1.88 o 
   9   6   6       14.68       17.99      2.52 o 
  10   6   6        0.05        0.35      2.79 o 
  11   6   6       48.37       53.66      6.62 o 
  -7   7   6       58.39       61.33      6.27 o 
  -6   7   6        9.49       11.65      2.21 o 
  -5   7   6       11.34        9.80      2.03 o 
  -4   7   6      242.79      229.92      8.08 o 
  -3   7   6        1.31        0.56      1.29 o 
  -2   7   6       22.91       25.76      4.88 o 
  -1   7   6        0.09        0.00      0.99 o 
   0   7   6       78.62       46.72      3.49 o 
   1   7   6       19.00       11.50      1.92 o 
   2   7   6       19.10       20.84      1.91 o 
   3   7   6        3.54        4.98      1.22 o 
   4   7   6      106.27      118.92      4.75 o 
   5   7   6       30.90       29.01      2.53 o 
   6   7   6       18.95       19.03      2.03 o 
   7   7   6        4.20        7.97      1.85 o 
   8   7   6        2.26        4.53      2.61 o 
   9   7   6       11.38       10.10      3.14 o 
  10   7   6       14.35       12.11      2.46 o 
  11   7   6       48.64       52.62      6.62 o 
  -6   8   6        4.58        1.74      2.61 o 
  -5   8   6        0.60        0.87      1.60 o 
  -4   8   6        4.26        4.77      1.78 o 
  -3   8   6      100.98      101.02      4.74 o 
  -2   8   6       71.41       71.09      4.71 o 
   1   8   6      499.78      526.03     17.51 o 
   2   8   6       58.07       55.10      5.49 o 
   4   8   6       23.42       14.80      1.85 o 
   5   8   6       23.12       25.31      2.38 o 
   6   8   6      115.64      107.69      4.74 o 
   7   8   6        4.48       11.02      2.08 o 
   8   8   6        5.73        4.88      2.79 o 
   9   8   6        2.82        2.09      2.79 o 
  10   8   6        5.78        4.18      2.96 o 
  -5   9   6        8.23        9.58      3.31 o 
  -4   9   6       10.29       15.87      2.34 o 
  -3   9   6      531.24      573.55     17.32 o 
  -2   9   6       93.94       88.29      4.36 o 
  -1   9   6      109.00      112.96      4.87 o 
   0   9   6        0.35        0.00      1.35 o 
   1   9   6        9.46        6.16      1.10 o 
   2   9   6       23.75       21.52      1.64 o 
   3   9   6       96.41       99.09      4.19 o 
   4   9   6       51.70       50.19      4.53 o 
   5   9   6      186.36      211.94      7.85 o 
   6   9   6       32.92       35.12      2.89 o 
   7   9   6        5.49        9.82      1.92 o 
   8   9   6        0.06        0.00      1.59 o 
   9   9   6        4.27        2.79      2.96 o 
  10   9   6       10.04       11.32      3.66 o 
  -5  10   6       21.45       21.08      4.18 o 
  -4  10   6        0.08        0.00      2.44 o 
  -3  10   6        7.27        7.86      3.14 o 
  -2  10   6       63.68       81.39      6.80 o 
  -1  10   6       16.60       17.17      3.57 o 
   0  10   6       10.79       10.02      1.85 o 
   1  10   6        0.55        0.00      1.35 o 
   2  10   6       59.64       75.02      3.14 o 
   3  10   6        1.12        2.70      1.16 o 
   4  10   6        0.02        1.06      1.10 o 
   5  10   6       97.83      102.32      4.74 o 
   6  10   6       26.65       24.12      2.58 o 
   7  10   6        7.87        6.07      1.84 o 
   8  10   6       10.95       10.24      2.21 o 
   9  10   6       17.03       23.17      4.35 o 
  10  10   6        0.96        3.48      3.48 o 
  -4  11   6        0.32        1.92      2.79 o 
  -3  11   6        0.60        0.00      1.83 o 
  -2  11   6       14.60       10.35      2.22 o 
  -1  11   6       53.15       59.51      3.70 o 
   0  11   6       10.67        5.49      1.91 o 
   1  11   6        9.91       13.65      2.28 o 
   2  11   6       29.17       37.97      2.38 o 
   3  11   6      148.57      171.21      5.36 o 
   4  11   6       29.74       26.50      3.20 o 
   5  11   6        1.59        1.67      1.27 o 
   6  11   6        2.47        0.66      1.41 o 
   7  11   6       10.91        3.75      1.85 o 
   8  11   6        0.15        0.35      4.53 o 
   9  11   6       27.53       32.01      4.01 o 
  10  11   6        2.86        8.71      3.66 o 
  -2  12   6        0.41        0.00      1.59 o 
  -1  12   6       12.14       16.44      3.48 o 
   0  12   6       15.58       13.25      2.96 o 
   1  12   6       20.43       19.82      2.70 o 
   2  12   6       83.40       95.67      4.93 o 
   3  12   6      104.28      119.96      4.41 o 
   4  12   6        3.73        5.41      1.63 o 
   5  12   6        0.73        0.67      1.39 o 
   6  12   6       59.15       61.46      3.34 o 
   7  12   6       25.26       28.06      3.05 o 
   8  12   6        0.19        1.47      2.09 o 
   9  12   6        2.84        0.29      1.87 o 
  -1  13   6        0.38        0.00      1.71 o 
   0  13   6       11.69       12.18      2.46 o 
   1  13   6       33.47       32.22      4.70 o 
   2  13   6        2.73        4.27      2.08 o 
   3  13   6       13.50       15.74      2.58 o 
   4  13   6       43.06       38.02      2.75 o 
   5  13   6        3.60        2.84      1.64 o 
   6  13   6       23.60       24.94      2.45 o 
   7  13   6       93.82      109.25      5.60 o 
   8  13   6       14.85       16.88      2.75 o 
   1  14   6        6.62        5.63      2.28 o 
   2  14   6       19.34       16.66      3.40 o 
   3  14   6        1.58        3.11      2.21 o 
   4  14   6        0.15        2.77      2.08 o 
   5  14   6        6.00        5.60      2.99 o 
   6  14   6       15.07       16.94      2.27 o 
   7  14   6       66.08       57.83      4.44 o 
  -6 -10   7        4.72        4.68      2.45 o 
  -5 -10   7        7.92        3.89      2.13 o 
  -4 -10   7        5.93        6.22      2.53 o 
  -3 -10   7       17.81       22.25      3.22 o 
  -2 -10   7        3.02        0.00      2.61 o 
  -1 -10   7        4.97        4.18      3.31 o 
   0 -10   7        1.06        4.01      3.31 o 
   1 -10   7        0.68        5.92      3.66 o 
  -7  -9   7        0.08        0.00      1.96 o 
  -6  -9   7       23.21       27.52      3.32 o 
  -5  -9   7        0.75        0.21      1.91 o 
  -4  -9   7       11.90        7.73      2.28 o 
  -3  -9   7        0.30        1.22      1.85 o 
  -2  -9   7        0.65        1.12      1.78 o 
  -1  -9   7        3.98        4.01      3.31 o 
   0  -9   7        3.28        2.09      2.96 o 
   1  -9   7        3.39        3.48      3.31 o 
   2  -9   7        2.55        0.00      2.79 o 
  -8  -8   7        1.16        0.00      2.70 o 
  -7  -8   7        1.34        1.10      2.05 o 
  -6  -8   7       12.54       13.80      4.01 o 
  -5  -8   7       30.20       27.77      3.20 o 
  -4  -8   7       69.53       69.12      4.54 o 
  -3  -8   7        4.14        0.00      1.66 o 
  -2  -8   7       24.79       29.72      3.92 o 
  -1  -8   7      112.49      116.73      5.48 o 
   0  -8   7        5.87        1.74      2.79 o 
   1  -8   7       24.64       28.22      4.53 o 
   2  -8   7        1.50        2.44      3.14 o 
   3  -8   7        6.38        5.92      3.31 o 
   4  -8   7        3.38        4.80      6.01 o 
  -8  -7   7       26.01       23.05      3.07 o 
  -7  -7   7       55.04       47.62      4.06 o 
  -6  -7   7       54.09       41.47      5.23 o 
  -5  -7   7       54.74       43.94     10.89 o 
  -4  -7   7      124.91      122.45      5.79 o 
  -3  -7   7       12.11        4.62      1.91 o 
  -2  -7   7       68.68       94.38      4.87 o 
  -1  -7   7       21.98       18.68      2.51 o 
   0  -7   7      349.21      417.32     19.39 o 
   1  -7   7        1.04        5.05      3.14 o 
   2  -7   7        8.80        9.41      3.14 o 
   3  -7   7        8.24        8.93      2.05 o 
   4  -7   7        2.66        0.35      1.67 o 
   5  -7   7       12.49        9.79      2.38 o 
  -9  -6   7        0.21        1.22      2.79 o 
  -8  -6   7       12.93       11.75      2.40 o 
  -7  -6   7        3.82        3.74      1.97 o 
  -6  -6   7      152.59      127.61      5.80 o 
  -5  -6   7       23.78       28.84      2.89 o 
  -4  -6   7       21.15       15.29      2.21 o 
  -3  -6   7       50.17       63.36      3.69 o 
  -2  -6   7      302.15      277.88     13.62 o 
  -1  -6   7        5.02        2.07      1.54 o 
   0  -6   7       30.62       31.49      2.70 o 
   1  -6   7      153.25      159.37      6.03 o 
   2  -6   7      135.71      140.84      5.81 o 
   3  -6   7       18.33       26.20      2.68 o 
   4  -6   7        4.04        7.86      2.01 o 
   5  -6   7       42.54       38.41      7.23 o 
   6  -6   7        0.05        1.45      2.00 o 
  -9  -5   7       28.77       32.25      3.55 o 
  -8  -5   7       19.75       18.60      2.71 o 
  -7  -5   7       26.80       28.67      4.18 o 
  -6  -5   7      107.49      112.31      6.62 o 
  -5  -5   7       81.27       73.64      4.18 o 
  -4  -5   7       16.24       16.04      2.22 o 
  -3  -5   7       54.26       55.02      3.32 o 
  -2  -5   7       11.47       14.14      2.53 o 
  -1  -5   7        8.63        8.74      1.71 o 
   0  -5   7        1.41        0.00      1.05 o 
   1  -5   7      173.98      180.68      7.94 o 
   2  -5   7        0.11        0.00      2.26 o 
   3  -5   7       19.09       20.56      3.66 o 
   4  -5   7        6.50       12.54      3.31 o 
   5  -5   7       18.61       17.25      3.83 o 
   6  -5   7        0.68        0.00      2.61 o 
   7  -5   7        1.47        4.18      3.14 o 
  -9  -4   7        1.70        2.03      2.03 o 
  -8  -4   7       31.72       28.54      3.14 o 
  -7  -4   7       25.79       21.72      3.22 o 
  -6  -4   7        0.68        0.00      1.54 o 
  -5  -4   7       40.45       41.48      5.14 o 
  -4  -4   7       24.53       27.08      3.31 o 
  -3  -4   7      254.22      253.50      8.56 o 
  -2  -4   7      135.25      143.14      5.49 o 
  -1  -4   7        0.73        2.12      1.29 o 
   0  -4   7       29.60       30.03      2.26 o 
   1  -4   7        5.91        0.92      3.05 o 
   3  -4   7       18.85       20.03      3.31 o 
   4  -4   7       31.38       30.49      4.18 o 
   5  -4   7       22.21       17.25      3.66 o 
   6  -4   7       62.95       61.51      6.10 o 
   7  -4   7       15.14       12.89      3.66 o 
  -9  -3   7        4.63        4.34      2.08 o 
  -8  -3   7       11.92       19.05      4.09 o 
  -7  -3   7       14.24       12.98      2.26 o 
  -6  -3   7      136.81      149.53      6.10 o 
  -5  -3   7       27.66       19.53     10.89 o 
  -4  -3   7      352.74      340.50     10.81 o 
  -3  -3   7       44.87       52.29      4.36 o 
  -2  -3   7      267.49      299.01      9.51 o 
  -1  -3   7      435.01      502.71     14.85 o 
   0  -3   7        4.69        9.17      1.46 o 
   1  -3   7      105.89      122.32      4.80 o 
   3  -3   7        4.14        0.00      0.70 o 
   4  -3   7       33.51       32.06      4.18 o 
   5  -3   7       58.88       65.52      5.75 o 
   6  -3   7       10.46       18.64      3.66 o 
   7  -3   7       55.12       67.61      6.10 o 
   8  -3   7        0.40        0.00      2.61 o 
  -9  -2   7        0.12        0.00      2.61 o 
  -8  -2   7       27.61       35.82      3.25 o 
  -7  -2   7      199.53      195.28      7.46 o 
  -6  -2   7       58.73       69.97      3.92 o 
  -5  -2   7       16.27       15.85      2.61 o 
  -4  -2   7        3.67        4.36      3.05 o 
  -3  -2   7        0.48        0.00      1.05 o 
  -2  -2   7      561.74      596.86     17.30 o 
  -1  -2   7      204.97      231.85      7.53 o 
   0  -2   7      442.19      453.32     13.24 o 
   1  -2   7       12.75       13.06      1.74 o 
   2  -2   7      274.95      281.85      8.61 o 
   4  -2   7        7.57        0.52      1.22 o 
   5  -2   7       52.55       65.52      5.75 o 
   6  -2   7       47.20       57.85      5.75 o 
   7  -2   7       14.42       17.07      3.83 o 
   8  -2   7       51.77       45.65      5.75 o 
  -9  -1   7        4.95        9.58      3.48 o 
  -8  -1   7       37.04       39.90      5.23 o 
  -7  -1   7      280.62      299.68     10.18 o 
  -6  -1   7       25.71       22.46      1.69 o 
  -5  -1   7      158.65      169.56      4.81 o 
  -4  -1   7       99.73       85.74      3.27 o 
  -3  -1   7        0.92        3.01      0.70 o 
  -2  -1   7      314.99      318.32      7.68 o 
  -1  -1   7       27.29       43.77      1.67 o 
   0  -1   7      476.34      476.95     13.82 o 
   1  -1   7        3.54        3.93      1.04 o 
   2  -1   7       70.80       64.15      2.85 o 
   3  -1   7       10.88        8.46      1.16 o 
   4  -1   7        2.80        0.17      0.70 o 
   5  -1   7       79.88       47.76      4.71 o 
   6  -1   7       19.03       24.21      3.83 o 
   7  -1   7        0.32        2.79      2.79 o 
   8  -1   7       35.09       31.71      4.70 o 
   9  -1   7        0.28        1.39      3.14 o 
  -9   0   7        1.29        2.61      2.79 o 
  -8   0   7        0.92        1.05      2.61 o 
  -7   0   7       38.07       33.22      2.72 o 
  -6   0   7        6.36        6.15      1.20 o 
  -5   0   7       77.80       66.04      2.62 o 
  -4   0   7       97.23      113.40      3.44 o 
  -3   0   7      586.84      497.74     25.43 o 
  -2   0   7       39.87       44.75      2.95 o 
  -1   0   7        4.99        1.63      0.63 o 
   0   0   7      145.36      191.18      4.89 o 
   1   0   7      852.90      925.34     29.26 o 
   2   0   7        5.63       15.15      1.46 o 
   3   0   7        0.43        0.73      0.87 o 
   4   0   7      120.55      115.26      4.15 o 
   5   0   7        3.71        0.00      0.70 o 
   6   0   7      120.25      128.51      8.02 o 
   7   0   7        2.59        1.74      2.44 o 
   8   0   7        8.19        8.88      3.31 o 
   9   0   7       47.61       43.38      5.58 o 
  -9   1   7       16.41       15.50      3.83 o 
  -8   1   7       33.26       42.93      6.36 o 
  -7   1   7       24.11       25.93      2.51 o 
  -6   1   7       43.72       41.48      2.89 o 
  -5   1   7       99.29      101.36      3.43 o 
  -4   1   7       70.68       64.31      3.06 o 
  -3   1   7      260.80      259.70      6.50 o 
  -2   1   7      362.83      312.73      7.57 o 
  -1   1   7      201.59      199.99      5.09 o 
   0   1   7        0.06        0.00      0.63 o 
   1   1   7      329.70      386.00      9.19 o 
   2   1   7      192.33      182.83      4.83 o 
   3   1   7        0.44        1.18      1.05 o 
   4   1   7        7.91       15.37      1.45 o 
   5   1   7        7.23        4.09      2.61 o 
   6   1   7       24.63        4.01      1.39 o 
   7   1   7       26.41       28.75      4.18 o 
   8   1   7       19.51       17.07      3.83 o 
   9   1   7       41.43       32.75      5.23 o 
  10   1   7        1.83        7.84      3.66 o 
  -9   2   7       31.63       36.13      5.31 o 
  -8   2   7        1.42        0.00      1.59 o 
  -7   2   7        5.78        7.01      1.76 o 
  -6   2   7        2.62        1.68      1.34 o 
  -5   2   7      109.97      118.37      7.32 o 
  -4   2   7       35.88       36.36      1.91 o 
  -3   2   7       61.18       74.04      3.40 o 
  -2   2   7      983.49      971.35     31.55 o 
  -1   2   7       34.43       55.42      1.96 o 
   0   2   7      231.20      228.33      5.71 o 
   1   2   7      605.42      653.85     18.20 o 
   2   2   7     1944.88     2027.22     44.66 o 
   3   2   7        8.03       10.12      1.60 o 
   4   2   7       40.44       38.82      2.34 o 
   5   2   7      205.77      189.38      6.36 o 
   7   2   7       90.80      101.97      7.15 o 
   8   2   7       47.50       47.22      5.58 o 
   9   2   7        2.18        4.18      3.14 o 
  10   2   7       43.10       49.13      6.27 o 
  -8   3   7       63.35       68.96      4.24 o 
  -7   3   7       57.42       60.04      3.87 o 
  -6   3   7      467.79      487.53     14.83 o 
  -5   3   7       34.21       31.73      2.63 o 
  -4   3   7       44.80       50.90      2.97 o 
  -3   3   7      183.40      180.55      4.78 o 
  -2   3   7       48.43       49.38      2.15 o 
  -1   3   7     1113.80     1126.86     30.56 o 
   0   3   7       75.20       60.77      2.12 o 
   1   3   7       37.06       21.17      1.67 o 
   2   3   7     2273.63     2518.91     55.34 o 
   3   3   7     1698.93     1754.56     38.89 o 
   4   3   7      218.67      185.09      5.10 o 
   5   3   7       10.95        8.54      1.42 o 
   6   3   7       51.32       58.88      3.18 o 
   7   3   7       41.69       39.20      2.76 o 
   8   3   7       14.46       16.90      3.48 o 
   9   3   7        1.61        3.48      2.96 o 
  10   3   7       41.95       52.27      6.45 o 
  -8   4   7       23.48       24.39      2.87 o 
  -7   4   7      124.50      125.04      5.72 o 
  -6   4   7      216.58      211.62      7.70 o 
  -5   4   7      196.14      189.76     16.84 o 
  -4   4   7       28.61       26.41      4.18 o 
  -3   4   7       66.58       58.27      6.19 o 
  -2   4   7       27.19       27.50      2.44 o 
  -1   4   7       65.29       65.00      3.49 o 
   0   4   7       42.88       26.75      3.64 o 
   1   4   7      223.04      206.01      5.27 o 
   2   4   7      258.26      222.35      8.91 o 
   3   4   7     5619.68     5898.02    128.56 o 
   4   4   7      278.21      262.20      6.82 o 
   5   4   7      369.97      415.82     10.26 o 
   6   4   7       14.02       13.25      1.83 o 
   7   4   7       50.31       33.14      2.64 o 
   8   4   7       29.20       30.57      2.76 o 
   9   4   7        7.12        8.53      3.31 o 
  10   4   7        1.39        0.00      2.79 o 
  -8   5   7       30.04       41.11      5.23 o 
  -7   5   7       21.95       19.29      2.59 o 
  -6   5   7      241.85      241.69     14.83 o 
  -5   5   7      132.34      131.47      5.61 o 
  -4   5   7      212.56      219.87      9.60 o 
  -3   5   7        0.89        2.70      1.35 o 
  -2   5   7      338.36      360.63     21.33 o 
  -1   5   7       27.01       17.93      1.78 o 
   0   5   7       81.68       88.64      3.19 o 
   1   5   7      963.55      967.33     21.79 o 
   2   5   7      179.68      175.55      5.93 o 
   3   5   7      401.51      453.00     10.85 o 
   4   5   7       10.90        8.60      1.21 o 
   5   5   7       28.64       26.05      2.26 o 
   6   5   7        4.01        2.88      1.51 o 
   7   5   7       21.80       22.58      2.38 o 
   8   5   7        8.91       11.47      2.05 o 
   9   5   7       22.06       21.78      4.18 o 
  10   5   7       11.46       10.80      3.66 o 
  -7   6   7       32.34       30.73      4.88 o 
  -6   6   7        0.02        0.00      2.18 o 
  -5   6   7        0.30        0.00      1.41 o 
  -4   6   7      507.45      501.82     15.21 o 
  -3   6   7      114.32      103.98      7.58 o 
  -2   6   7       56.11       53.41      3.14 o 
  -1   6   7      199.80      186.19      6.42 o 
   0   6   7       10.88       12.68      0.97 o 
   1   6   7      213.41      200.40      6.46 o 
   2   6   7       25.13       33.24      2.34 o 
   3   6   7      438.49      435.32     13.00 o 
   4   6   7        0.40        0.00      0.68 o 
   5   6   7      100.44      116.97      4.80 o 
   6   6   7        0.92        0.15      1.12 o 
   7   6   7        3.68        4.24      1.71 o 
   8   6   7        1.33        4.38      1.84 o 
   9   6   7        8.99       10.31      2.21 o 
  10   6   7        0.46        1.74      2.79 o 
  -7   7   7       62.32       62.55      6.45 o 
  -6   7   7      144.20      160.23      6.72 o 
  -5   7   7        1.87        4.79      1.85 o 
  -4   7   7       33.81       29.58      2.79 o 
  -3   7   7      279.53      278.76      9.32 o 
  -2   7   7       21.08       23.81      2.34 o 
  -1   7   7       10.54        9.96      1.60 o 
   0   7   7        8.70        7.13      1.54 o 
   1   7   7       85.53       80.21      2.72 o 
   2   7   7       13.33        0.15      0.42 o 
   3   7   7       15.12       17.46      1.84 o 
   4   7   7       13.47       17.31      1.97 o 
   5   7   7       18.24       14.19      1.91 o 
   6   7   7       35.05       28.37      2.52 o 
   7   7   7       83.30       85.06      4.19 o 
   8   7   7       16.20       17.63      2.47 o 
   9   7   7       11.96        9.31      2.30 o 
  10   7   7       12.52       15.06      2.59 o 
  -6   8   7        1.01        6.44      3.14 o 
  -5   8   7        7.56       11.38      2.21 o 
  -4   8   7       13.91       20.80      3.75 o 
  -3   8   7      138.42      146.16      5.91 o 
  -2   8   7        0.50        1.65      1.48 o 
  -1   8   7        2.27        3.22      1.46 o 
   0   8   7        0.24        0.00      1.05 o 
   1   8   7        1.14        0.00      0.96 o 
   2   8   7        0.06        0.27      0.61 o 
   4   8   7       66.60       61.08      3.32 o 
   5   8   7       15.02       23.36      3.22 o 
   6   8   7        1.58        2.51      1.51 o 
   7   8   7      225.47      235.24     13.61 o 
   8   8   7        7.29       16.02      3.31 o 
   9   8   7        0.20        0.72      1.88 o 
  10   8   7        4.05        2.45      2.13 o 
  -5   9   7        7.95       11.56      2.34 o 
  -4   9   7       46.81       48.21      3.69 o 
  -3   9   7        2.90        3.68      1.83 o 
  -2   9   7      291.00      323.31     12.83 o 
  -1   9   7      563.13      541.64     16.21 o 
   0   9   7       85.21       92.54      4.88 o 
   1   9   7        8.90        5.08      1.92 o 
   2   9   7       18.80       19.71      2.21 o 
   3   9   7        5.15        0.77      1.83 o 
   4   9   7       40.09       36.90      4.36 o 
   5   9   7       32.65       25.56      2.51 o 
   6   9   7       14.29       15.36      2.15 o 
   7   9   7      119.25      123.35      5.48 o 
   8   9   7        9.26        6.36      1.92 o 
   9   9   7        3.24        6.79      3.14 o 
  10   9   7        7.04        6.62      3.14 o 
  -4  10   7        0.65        0.56      1.78 o 
  -3  10   7       41.40       39.26      6.01 o 
  -2  10   7      261.01      268.28      9.32 o 
  -1  10   7       49.05       46.41      3.39 o 
   0  10   7        1.10        2.55      1.59 o 
   1  10   7       17.21       21.58      2.45 o 
   2  10   7       25.90       20.26      2.33 o 
   3  10   7        5.47        3.07      1.51 o 
   4  10   7       11.82       11.52      1.97 o 
   5  10   7        1.11        4.01      2.00 o 
   6  10   7        8.36       12.20      2.13 o 
   7  10   7      117.18      115.19      5.35 o 
   8  10   7       20.95       16.87      2.50 o 
   9  10   7        6.82        9.23      3.31 o 
  10  10   7        4.56        3.31      3.31 o 
  -3  11   7        1.61        0.00      1.92 o 
  -2  11   7        5.42        2.66      1.74 o 
  -1  11   7        0.04        0.00      1.60 o 
   0  11   7        2.10        1.94      1.78 o 
   1  11   7       24.91       28.31      2.89 o 
   2  11   7        1.07        1.05      1.74 o 
   3  11   7       28.41       30.49      5.49 o 
   4  11   7        3.92        1.74      1.66 o 
   5  11   7        0.75        0.31      1.54 o 
   6  11   7        1.13        0.48      1.51 o 
   7  11   7        0.18        0.00      1.59 o 
   8  11   7       27.43       35.13      3.92 o 
   9  11   7       15.10       15.07      2.63 o 
  -2  12   7        2.46        3.70      1.91 o 
  -1  12   7       11.49       11.67      2.34 o 
   0  12   7      108.15      113.12      5.36 o 
   1  12   7       28.53       25.41      2.95 o 
   2  12   7       75.48       90.30      4.68 o 
   3  12   7       14.76       13.87      2.45 o 
   4  12   7        1.53        0.05      3.31 o 
   5  12   7        7.05        5.98      1.91 o 
   6  12   7        4.53        4.20      1.78 o 
   7  12   7       27.72       25.61      2.95 o 
   8  12   7       31.62       39.53      3.60 o 
   9  12   7        0.42        0.00      1.88 o 
  -1  13   7       10.98        9.99      2.28 o 
   0  13   7        0.06        2.09      2.70 o 
   1  13   7        0.08        1.31      1.91 o 
   2  13   7        1.06        0.26      2.44 o 
   3  13   7        6.16        5.70      4.70 o 
   4  13   7       50.40       61.90      4.43 o 
   5  13   7        7.87        7.67      2.28 o 
   6  13   7        0.14        0.35      3.14 o 
   7  13   7       34.19       32.80      3.37 o 
   8  13   7       37.93       45.29      6.97 o 
   1  14   7        4.11        3.24      2.79 o 
   2  14   7       42.78       36.59      3.55 o 
   3  14   7       10.49       12.22      2.65 o 
   4  14   7       16.89       19.66      4.35 o 
   5  14   7        0.10        0.00      1.91 o 
   6  14   7        3.06        1.34      1.96 o 
  -3 -10   8        6.00        1.06      2.70 o 
  -2 -10   8        1.23        0.00      2.79 o 
  -1 -10   8        2.04        0.00      3.14 o 
  -6  -9   8        1.53        0.29      2.15 o 
  -5  -9   8        0.03        0.00      2.61 o 
  -4  -9   8        8.25        6.09      2.28 o 
  -3  -9   8        0.16        0.00      1.88 o 
  -2  -9   8        1.59        0.17      2.79 o 
  -1  -9   8        0.63        0.70      2.79 o 
   0  -9   8        4.90        4.01      3.31 o 
   1  -9   8        8.31       12.37      4.01 o 
  -7  -8   8        0.18        2.99      2.38 o 
  -6  -8   8        3.07        6.51      2.43 o 
  -5  -8   8        0.28        4.01      2.09 o 
  -4  -8   8       16.48       13.53      2.59 o 
  -3  -8   8        1.94        0.61      1.85 o 
  -2  -8   8        0.34        0.00      2.18 o 
  -1  -8   8        6.25        0.00      2.79 o 
   0  -8   8        4.23        6.62      3.31 o 
   1  -8   8       26.98       23.69      4.53 o 
   2  -8   8        7.05        5.75      3.66 o 
   3  -8   8        6.99        0.00      2.96 o 
  -8  -7   8        2.71        1.75      2.96 o 
  -7  -7   8       41.49       43.03      5.40 o 
  -6  -7   8        2.39        4.53      2.96 o 
  -5  -7   8       78.91       74.59      6.27 o 
  -4  -7   8       17.76       11.85      3.31 o 
  -3  -7   8        9.07        3.94      1.92 o 
  -2  -7   8      121.07      122.32      5.73 o 
  -1  -7   8        7.30        5.27      2.08 o 
   0  -7   8        2.97        0.00      2.61 o 
   1  -7   8       18.91       13.06      3.66 o 
   2  -7   8        1.54        2.96      2.79 o 
   3  -7   8        0.05        0.00      2.79 o 
   4  -7   8        5.76        0.00      2.79 o 
  -8  -6   8        6.21        9.14      2.28 o 
  -7  -6   8        8.00        6.43      2.21 o 
  -6  -6   8       53.98       56.32      4.36 o 
  -5  -6   8       42.27       39.65      3.48 o 
  -4  -6   8        0.08        0.04      1.59 o 
  -3  -6   8        1.57        3.24      1.78 o 
  -2  -6   8       75.87       68.23      4.00 o 
  -1  -6   8      150.71      180.85     10.29 o 
   0  -6   8      103.04       89.68      4.72 o 
   1  -6   8        2.31        2.61      2.79 o 
   2  -6   8        6.09        3.66      2.79 o 
   3  -6   8       13.33       12.18      2.18 o 
   4  -6   8       42.74       39.31      3.39 o 
   5  -6   8       13.44        7.83      3.75 o 
  -8  -5   8        6.27        2.35      1.97 o 
  -7  -5   8        2.07        1.46      1.78 o 
  -6  -5   8      123.29      116.86      5.67 o 
  -5  -5   8        0.74        1.70      1.92 o 
  -4  -5   8       23.46       28.77      2.83 o 
  -3  -5   8        1.08        0.87      1.48 o 
  -2  -5   8       72.99       77.05      4.36 o 
  -1  -5   8      115.24      126.28      5.28 o 
   0  -5   8        0.00        1.32      4.27 o 
   1  -5   8       59.67       63.78      5.75 o 
   2  -5   8        3.20        5.75      2.61 o 
   3  -5   8      143.64      162.00      9.77 o 
   4  -5   8        0.12        0.00      2.44 o 
   5  -5   8       20.18       14.11      3.83 o 
   6  -5   8       65.28       64.30      6.62 o 
  -9  -4   8        0.00        0.40      2.09 o 
  -8  -4   8        0.87        0.36      1.96 o 
  -7  -4   8       51.76       66.34      4.17 o 
  -6  -4   8        2.39        0.66      1.65 o 
  -5  -4   8       66.30       70.30      4.97 o 
  -4  -4   8      115.13      123.29      5.42 o 
  -3  -4   8      114.88      131.48      5.42 o 
  -2  -4   8       53.00       50.16      3.20 o 
  -1  -4   8      164.16      179.98      8.72 o 
   0  -4   8        4.93        6.04      1.51 o 
   1  -4   8       96.79      107.84      4.52 o 
   2  -4   8        6.19        5.75      2.44 o 
   3  -4   8       70.65       82.78      6.27 o 
   4  -4   8       31.01       36.06      4.70 o 
   5  -4   8        3.01       10.10      3.31 o 
   6  -4   8        4.31        1.05      2.79 o 
   7  -4   8       10.81        7.49      3.31 o 
  -9  -3   8        1.16        0.17      2.96 o 
  -8  -3   8        0.05        0.00      3.40 o 
  -7  -3   8       33.58       25.49      2.96 o 
  -6  -3   8        0.00        0.00      1.83 o 
  -5  -3   8        3.91        1.18      1.59 o 
  -4  -3   8      113.90      127.67      5.35 o 
  -3  -3   8       17.03       22.54      2.28 o 
  -2  -3   8      131.50      149.30      5.67 o 
  -1  -3   8      321.68      337.53     10.63 o 
   0  -3   8      310.76      306.41      9.68 o 
   1  -3   8       13.41       17.81      1.88 o 
   2  -3   8       17.34       14.25      5.57 o 
   3  -3   8       77.15       62.92      5.23 o 
   4  -3   8       63.34       63.78      5.58 o 
   5  -3   8        3.32        1.74      2.44 o 
   6  -3   8        0.02        2.44      2.61 o 
   7  -3   8        1.13        0.00      2.79 o 
  -9  -2   8       14.47       16.37      3.83 o 
  -8  -2   8       36.04       33.97      4.88 o 
  -7  -2   8      178.13      180.76     10.29 o 
  -6  -2   8      192.64      174.84      6.78 o 
  -5  -2   8        0.93        2.61      1.48 o 
  -4  -2   8       64.84       84.30      4.04 o 
  -3  -2   8       76.25       65.69      3.39 o 
  -2  -2   8       18.06       25.45      2.96 o 
  -1  -2   8      346.92      365.76     11.25 o 
   0  -2   8       75.17       75.99      3.57 o 
   1  -2   8       44.82       59.84      2.93 o 
   2  -2   8        8.57        5.20      1.29 o 
   4  -2   8       63.96       52.98      4.88 o 
   5  -2   8       13.83       10.97      2.96 o 
   6  -2   8        9.47        3.66      2.79 o 
   7  -2   8       61.39       57.33      6.10 o 
   8  -2   8       66.60       78.41      7.14 o 
  -9  -1   8        0.23        2.79      3.14 o 
  -8  -1   8       28.10       26.65      4.53 o 
  -7  -1   8      114.10       95.53      7.32 o 
  -6  -1   8      356.54      323.12     10.67 o 
  -5  -1   8      238.74      243.49     11.96 o 
  -4  -1   8       11.83       10.80      2.26 o 
  -3  -1   8      305.73      320.07      7.89 o 
  -2  -1   8       83.24       80.47      2.60 o 
  -1  -1   8      212.76      213.89      7.10 o 
   0  -1   8      393.08      432.17     12.81 o 
   1  -1   8      171.63      177.54      7.50 o 
   2  -1   8       67.69       70.08      4.18 o 
   3  -1   8      142.00      159.98      5.84 o 
   4  -1   8        1.77        0.17      1.22 o 
   5  -1   8        8.19        5.40      2.44 o 
   6  -1   8        4.61       10.63      2.96 o 
   7  -1   8        4.82        7.49      3.14 o 
   8  -1   8        0.34        0.00      2.79 o 
   9  -1   8       51.03       63.77      6.80 o 
  -9   0   8        0.63        0.00      2.61 o 
  -8   0   8       46.07       40.07      5.23 o 
  -7   0   8        1.69        1.74      2.61 o 
  -6   0   8      805.38      828.98     26.66 o 
  -5   0   8      302.33      317.54      8.11 o 
  -4   0   8       12.97       11.53      1.34 o 
  -3   0   8        0.63        0.00      0.67 o 
  -2   0   8      474.79      490.56     11.51 o 
  -1   0   8      153.50      136.93      3.87 o 
   0   0   8       18.06       24.57      1.43 o 
   1   0   8      213.03      169.93      5.80 o 
   2   0   8        3.49        8.07      1.34 o 
   3   0   8      274.18      255.53      8.06 o 
   4   0   8       14.68       11.67      2.00 o 
   5   0   8       29.31       10.98      2.61 o 
   6   0   8        5.41        5.57      2.61 o 
   7   0   8        0.61        2.44      2.61 o 
   8   0   8        4.92        4.35      2.96 o 
   9   0   8       67.75       81.55      7.32 o 
  -9   1   8       25.37       32.05      5.05 o 
  -8   1   8      106.69      104.93      7.84 o 
  -7   1   8       25.43       29.35      2.72 o 
  -6   1   8      102.11       91.92      4.36 o 
  -5   1   8       71.82       72.86      2.82 o 
  -4   1   8      117.34      124.28      4.88 o 
  -3   1   8       17.25        4.70      1.05 o 
  -2   1   8       13.49       11.30      1.29 o 
  -1   1   8      276.25      286.12      7.08 o 
   0   1   8       13.81       24.62      1.46 o 
   1   1   8       98.64      119.47      3.55 o 
   2   1   8       75.84       80.22      2.74 o 
   3   1   8       10.14       11.68      1.42 o 
   4   1   8       71.39       62.64      3.06 o 
   5   1   8        9.17        9.58      1.42 o 
   6   1   8        5.51        6.62      2.61 o 
   7   1   8        2.06        1.57      2.26 o 
   8   1   8        0.06        0.87      2.79 o 
   9   1   8        8.77        4.18      3.31 o 
  -8   2   8      115.82      120.79      5.72 o 
  -7   2   8        2.53        3.60      1.71 o 
  -6   2   8       27.11       26.96      2.60 o 
  -5   2   8      141.04      134.95      5.39 o 
  -4   2   8       18.22       22.24      2.05 o 
  -3   2   8      540.41      559.28     13.07 o 
  -2   2   8       26.55       24.45      1.59 o 
  -1   2   8       35.03       41.62      3.29 o 
   0   2   8       14.13       15.43      1.59 o 
   1   2   8        2.14        2.10      1.60 o 
   2   2   8      227.72      210.84      5.58 o 
   3   2   8       18.54       17.73      1.43 o 
   4   2   8      340.20      306.75      9.50 o 
   5   2   8      128.55      110.92      4.40 o 
   6   2   8       42.49       49.66      5.05 o 
   7   2   8        5.44        1.92      2.26 o 
   8   2   8       13.37       12.72      3.48 o 
   9   2   8        8.07        7.84      3.66 o 
  10   2   8        7.07        7.32      3.83 o 
  -8   3   8       19.33       13.89      2.52 o 
  -7   3   8        0.62        0.00      1.59 o 
  -6   3   8       62.40       40.86      3.14 o 
  -5   3   8       13.42       11.06      1.96 o 
  -4   3   8      369.14      355.08     10.98 o 
  -3   3   8       23.51       22.58      2.05 o 
  -2   3   8      122.16      100.15      4.14 o 
  -1   3   8      535.11      536.17     12.44 o 
   0   3   8       44.05       57.77      2.28 o 
   1   3   8      190.28      142.29      5.00 o 
   2   3   8      233.45      220.91      5.78 o 
   3   3   8     1265.55     1328.74     29.80 o 
   4   3   8      195.85      196.72      5.43 o 
   5   3   8        0.05        1.12      1.25 o 
   6   3   8        6.53        6.91      4.18 o 
   7   3   8       96.55      114.18      7.84 o 
   8   3   8        1.63        2.09      2.61 o 
   9   3   8        3.45        4.88      3.14 o 
  10   3   8        2.29        1.05      3.14 o 
  -8   4   8       11.05       12.61      2.40 o 
  -7   4   8       37.17       34.51      7.32 o 
  -6   4   8      149.38      145.66     16.48 o 
  -5   4   8        1.15        0.00      1.29 o 
  -4   4   8      320.52      319.21     17.47 o 
  -3   4   8      423.52      437.20     21.25 o 
  -2   4   8      494.44      499.66     14.65 o 
  -1   4   8      491.25      511.04     14.36 o 
   0   4   8       90.30      102.72      3.15 o 
   1   4   8       64.90       62.44      2.33 o 
   2   4   8      102.56      105.83      3.36 o 
   3   4   8      529.43      542.51     12.82 o 
   4   4   8       80.76       78.53      3.76 o 
   5   4   8      187.88      200.05      5.66 o 
   6   4   8      412.23      400.61     12.39 o 
   7   4   8        1.73        0.70      1.45 o 
   8   4   8       20.59       19.68      3.83 o 
   9   4   8        0.30        2.79      2.79 o 
  10   4   8        6.57        8.19      3.66 o 
  -7   5   8       13.08        9.23      2.15 o 
  -6   5   8       49.32       55.76      5.84 o 
  -5   5   8       43.86       47.04      5.05 o 
  -4   5   8        7.93        6.31      1.71 o 
  -3   5   8      424.55      434.20     19.41 o 
  -2   5   8      144.49      158.44      5.79 o 
  -1   5   8      272.55      291.79      9.20 o 
   0   5   8      200.37      188.61      5.84 o 
   1   5   8      122.97      119.45      3.54 o 
   2   5   8       56.13       59.77      5.43 o 
   3   5   8      414.15      395.01      9.67 o 
   4   5   8      197.81      215.90      6.22 o 
   5   5   8       29.56       24.42      3.52 o 
   6   5   8      133.52      137.65      5.51 o 
   7   5   8      150.72      181.74      6.85 o 
   8   5   8        4.54        2.30      1.76 o 
   9   5   8        0.00        0.00      2.61 o 
  10   5   8        0.85        0.00      2.96 o 
  -7   6   8        0.01        0.96      1.91 o 
  -6   6   8       26.35       33.40      3.20 o 
  -5   6   8       10.18        8.12      2.08 o 
  -4   6   8        8.70        5.05      1.72 o 
  -3   6   8        0.77        0.00      1.74 o 
  -2   6   8       11.33        6.79      2.96 o 
  -1   6   8      635.51      651.13     18.78 o 
   0   6   8       32.86       39.00      1.74 o 
   1   6   8        2.29        2.66      0.79 o 
   2   6   8       29.24       43.96      2.65 o 
   3   6   8        3.26        2.10      1.00 o 
   4   6   8        0.59        2.04      0.95 o 
   5   6   8        0.57        1.65      0.62 o 
   6   6   8       59.88       65.34      3.74 o 
   7   6   8       16.24       13.79      2.13 o 
   8   6   8        6.02       11.49      2.70 o 
   9   6   8       12.38       12.18      3.14 o 
  10   6   8        0.90        0.00      2.79 o 
  -6   7   8       54.39       51.78      7.75 o 
  -5   7   8        9.45       12.15      2.28 o 
  -4   7   8       63.46       69.51      3.94 o 
  -3   7   8       66.66       62.31      3.82 o 
  -2   7   8      139.89      153.72      7.41 o 
  -1   7   8        0.09        1.08      1.39 o 
   0   7   8      343.08      390.91     11.99 o 
   1   7   8        2.03        1.18      0.72 o 
   2   7   8       44.63       37.73     11.07 o 
   3   7   8       11.37        5.22      2.63 o 
   4   7   8       19.37       16.55      4.01 o 
   5   7   8       29.15       27.53      2.52 o 
   6   7   8        0.62        0.55      1.15 o 
   7   7   8       26.27       26.24      2.17 o 
   8   7   8        0.00        0.00      2.35 o 
   9   7   8        8.88        9.12      2.18 o 
  10   7   8       13.64       13.41      4.18 o 
  -6   8   8        6.84       10.53      2.40 o 
  -5   8   8       93.96       94.15      5.23 o 
  -4   8   8        0.74        0.64      3.22 o 
  -3   8   8        0.05        0.00      1.48 o 
  -2   8   8       41.26       41.13      3.20 o 
  -1   8   8      102.57      100.37      8.63 o 
   0   8   8       63.65       81.24      3.99 o 
   1   8   8        7.30        2.50      3.05 o 
   2   8   8        9.88        1.99      2.03 o 
   3   8   8        0.03        0.60      0.65 o 
   4   8   8       11.76        9.06      2.61 o 
   5   8   8       25.53       28.68      2.58 o 
   6   8   8        4.32        3.76      1.57 o 
   7   8   8        0.09        3.29      2.42 o 
   8   8   8       61.20       64.61      7.49 o 
   9   8   8        1.52        3.77      2.01 o 
  10   8   8        6.35        4.82      2.38 o 
  -5   9   8       10.38        5.17      2.15 o 
  -4   9   8       84.52       94.35      4.92 o 
  -3   9   8        4.89        3.50      2.18 o 
  -2   9   8       46.90       39.36      3.26 o 
  -1   9   8      172.27      161.32      6.35 o 
   0   9   8       16.65       20.37      2.40 o 
   1   9   8       65.84       59.13      4.71 o 
   2   9   8       43.86       24.74      3.31 o 
   3   9   8        0.04        0.52      1.31 o 
   4   9   8        6.27        8.56      1.85 o 
   5   9   8        0.04        0.68      1.38 o 
   6   9   8        6.85       15.30      2.15 o 
   7   9   8        1.40        2.67      1.63 o 
   8   9   8       71.04       71.40      4.31 o 
   9   9   8        4.57        8.02      2.43 o 
  10   9   8        1.55        1.11      2.33 o 
  -4  10   8        9.36        7.20      2.21 o 
  -3  10   8        0.08        0.00      2.70 o 
  -2  10   8        3.10        0.19      1.59 o 
  -1  10   8      161.87      154.77      6.23 o 
   0  10   8       81.25       82.00      4.27 o 
   1  10   8       21.74       23.17      2.52 o 
   2  10   8        0.65        0.00      1.34 o 
   3  10   8       23.93       21.92      2.40 o 
   4  10   8       25.96       31.56      2.83 o 
   5  10   8        0.45        1.28      1.46 o 
   6  10   8       17.05       19.81      2.45 o 
   7  10   8       57.61       40.00      3.32 o 
   8  10   8        8.01        6.10      2.08 o 
   9  10   8       30.56       32.75      4.88 o 
  10  10   8        1.54        3.26      2.53 o 
  -3  11   8        1.35        4.88      1.97 o 
  -2  11   8        5.85        5.23      1.97 o 
  -1  11   8        6.86        9.31      3.74 o 
   0  11   8        3.04        3.57      1.85 o 
   1  11   8       13.61        8.37      2.26 o 
   2  11   8        6.07       11.23      3.22 o 
   3  11   8       69.33       91.84      4.88 o 
   4  11   8        8.68       11.53      2.08 o 
   5  11   8        0.78        0.00      1.65 o 
   6  11   8       42.41       40.95      3.44 o 
   7  11   8       34.93       35.68      3.57 o 
   8  11   8       17.84       19.67      2.83 o 
   9  11   8        0.79        0.26      1.76 o 
  -2  12   8       18.33       18.17      2.70 o 
  -1  12   8       21.59       21.69      2.71 o 
   0  12   8       90.30       85.99      6.54 o 
   1  12   8        4.05        2.22      2.00 o 
   2  12   8        2.03        4.11      2.03 o 
   3  12   8        7.97        9.06      2.21 o 
   4  12   8       29.41       21.40      2.79 o 
   5  12   8        0.00        0.00      1.66 o 
   6  12   8        0.00        0.12      1.58 o 
   7  12   8        1.45        5.09      2.13 o 
   8  12   8       27.99       30.09      3.26 o 
  -1  13   8        1.50        0.00      3.40 o 
   0  13   8        0.02        0.17      1.97 o 
   1  13   8       20.02       20.95      2.96 o 
   2  13   8       10.92        9.29      2.33 o 
   3  13   8        1.08        0.00      1.71 o 
   4  13   8        7.97        6.12      2.18 o 
   5  13   8        1.39        0.00      1.91 o 
   6  13   8        2.30        1.39      2.70 o 
   7  13   8        6.20        2.26      3.05 o 
   8  13   8       24.40       29.26      3.42 o 
   2  14   8        2.20        4.96      2.87 o 
   3  14   8       63.69       77.01      4.74 o 
   4  14   8       45.57       49.07      4.27 o 
   5  14   8        0.35        0.00      2.18 o 
   6  14   8        6.31        9.34      2.50 o 
  -4  -9   9        1.75        4.94      2.53 o 
  -3  -9   9        1.28        3.78      2.21 o 
  -2  -9   9        2.93        0.35      2.79 o 
  -1  -9   9       11.58        7.84      3.66 o 
   0  -9   9        1.79        5.92      3.66 o 
  -6  -8   9        0.04        2.37      2.28 o 
  -5  -8   9        2.16        1.52      2.15 o 
  -4  -8   9        2.50        4.44      2.22 o 
  -3  -8   9        5.31        5.35      3.57 o 
  -2  -8   9        7.38       10.46      2.45 o 
  -1  -8   9        0.02        0.00      2.79 o 
   0  -8   9        0.27        2.96      2.96 o 
   1  -8   9        0.30        0.00      2.96 o 
   2  -8   9        3.82        0.00      2.96 o 
  -7  -7   9        3.94        0.57      2.08 o 
  -6  -7   9        0.65        0.03      1.96 o 
  -5  -7   9        2.55        2.23      2.03 o 
  -4  -7   9        4.11        6.10      3.14 o 
  -3  -7   9        6.34        5.57      2.96 o 
  -2  -7   9        5.85        5.49      2.87 o 
  -1  -7   9       18.15       25.96      4.53 o 
   0  -7   9      111.14      110.52      8.19 o 
   1  -7   9        9.63       14.98      3.83 o 
   2  -7   9        0.06        2.79      2.96 o 
   3  -7   9        6.18        6.79      3.66 o 
  -7  -6   9        7.07        7.04      2.33 o 
  -6  -6   9       13.53       14.15      3.40 o 
  -5  -6   9       31.87       30.19      3.32 o 
  -4  -6   9        0.06        0.00      1.72 o 
  -3  -6   9       19.57       17.44      2.59 o 
  -2  -6   9        1.94        3.48      1.85 o 
  -1  -6   9      146.81      114.57      8.02 o 
   0  -6   9      196.99      196.08     11.34 o 
   1  -6   9      217.07      259.96     13.96 o 
   2  -6   9        0.26        0.00      2.61 o 
   3  -6   9        7.51        4.53      3.14 o 
   4  -6   9        0.12        1.05      3.14 o 
  -8  -5   9        1.46        1.70      2.03 o 
  -7  -5   9       14.88       12.14      2.46 o 
  -6  -5   9        0.29        2.01      4.27 o 
  -5  -5   9        2.33        0.00      1.76 o 
  -4  -5   9        1.62        3.47      1.92 o 
  -3  -5   9       10.56       14.20      2.22 o 
  -2  -5   9       47.64       43.24      3.26 o 
  -1  -5   9       63.81       63.89      3.72 o 
   0  -5   9       73.19       79.69      4.19 o 
   1  -5   9      319.63      355.74     17.11 o 
   2  -5   9       66.42       61.17      5.93 o 
   3  -5   9       31.83       38.15      5.05 o 
   4  -5   9        2.63        2.44      2.96 o 
   5  -5   9       18.68       13.06      3.83 o 
  -8  -4   9       27.92       35.07      3.57 o 
  -7  -4   9       36.92       37.08      3.44 o 
  -6  -4   9       41.59       54.60      6.53 o 
  -5  -4   9        5.37        8.15      2.08 o 
  -4  -4   9      108.98      106.69      5.11 o 
  -3  -4   9       37.72       45.20      3.39 o 
  -2  -4   9        4.86        5.66      1.72 o 
  -1  -4   9        6.38        7.93      1.76 o 
   0  -4   9        6.12        5.28      1.67 o 
   1  -4   9       28.08       35.55      2.72 o 
   2  -4   9       16.12        8.36      2.96 o 
   3  -4   9        4.44        3.83      2.61 o 
   4  -4   9        0.87        0.00      2.26 o 
   5  -4   9        0.20        0.00      2.61 o 
   6  -4   9        1.11        2.96      3.31 o 
  -8  -3   9        0.01        0.00      2.79 o 
  -7  -3   9        6.01        6.72      2.09 o 
  -6  -3   9        6.52        5.49      1.85 o 
  -5  -3   9       71.21       70.82      5.66 o 
  -4  -3   9       53.28       43.82      3.32 o 
  -3  -3   9       53.43       51.84      3.44 o 
  -2  -3   9       34.45       35.80      3.05 o 
  -1  -3   9        7.49        7.85      2.18 o 
   0  -3   9       19.56       20.26      2.13 o 
   1  -3   9       60.96       64.48      4.44 o 
   2  -3   9      413.67      441.97     19.93 o 
   3  -3   9       44.28       45.65      5.05 o 
   4  -3   9       21.20       14.98      3.31 o 
   5  -3   9        8.84        9.75      3.14 o 
   6  -3   9        0.06        0.00      2.44 o 
   7  -3   9       10.83        6.62      3.66 o 
  -8  -2   9        3.60        0.87      2.79 o 
  -7  -2   9       16.86       18.81      2.55 o 
  -6  -2   9        8.23       10.20      2.08 o 
  -5  -2   9      331.50      346.28     11.35 o 
  -4  -2   9        3.27        3.08      1.51 o 
  -3  -2   9        8.24        8.26      1.78 o 
  -2  -2   9        3.51        4.12      1.41 o 
  -1  -2   9      172.28      157.15      6.19 o 
   0  -2   9        3.29        3.18      1.34 o 
   1  -2   9       49.54       40.14      2.70 o 
   2  -2   9        0.06        0.00      1.13 o 
   3  -2   9        1.83        0.35      2.44 o 
   4  -2   9        0.09        0.00      2.09 o 
   5  -2   9       21.79       18.99      3.48 o 
   6  -2   9       26.34       31.36      4.53 o 
   7  -2   9       21.30       22.12      4.36 o 
   8  -2   9        9.59        6.44      3.48 o 
  -8  -1   9       63.87       84.16      7.14 o 
  -7  -1   9        0.01        0.00      2.61 o 
  -6  -1   9      124.18      132.07      7.41 o 
  -5  -1   9      271.39      279.32      9.43 o 
  -4  -1   9       40.89       42.85      3.05 o 
  -3  -1   9       13.72       14.01      2.44 o 
  -2  -1   9      146.57      130.81      5.12 o 
  -1  -1   9        5.56        6.37      1.41 o 
   0  -1   9        9.52        6.62      1.41 o 
   1  -1   9       14.18       12.99      1.63 o 
   2  -1   9      128.76      117.06      4.59 o 
   3  -1   9       63.42       47.10      2.74 o 
   4  -1   9      667.73      694.64     29.44 o 
   5  -1   9       81.98       82.79      6.27 o 
   6  -1   9        4.68        8.19      2.96 o 
   7  -1   9        0.08        0.35      2.61 o 
   8  -1   9        7.41        9.58      3.66 o 
  -8   0   9       20.10       21.77      4.35 o 
  -7   0   9        3.36        1.22      2.44 o 
  -6   0   9       76.02       57.69      5.75 o 
  -5   0   9       70.60       72.93      3.92 o 
  -4   0   9      760.33      731.47     29.64 o 
  -3   0   9       58.28       58.51      2.38 o 
  -2   0   9      408.19      399.91      9.66 o 
  -1   0   9        0.15        0.20      0.82 o 
   0   0   9       51.10       44.27      2.02 o 
   1   0   9       18.06       27.99      4.18 o 
   2   0   9        5.84        3.07      1.21 o 
   3   0   9        6.68        7.54      2.18 o 
   4   0   9      275.46      295.13     14.15 o 
   5   0   9      122.96      139.14      8.54 o 
   6   0   9       36.94       33.80      4.36 o 
   7   0   9        0.50        1.92      2.44 o 
   8   0   9        8.22       15.85      4.01 o 
   9   0   9        5.33        7.32      3.48 o 
  -8   1   9       49.62       61.85      6.80 o 
  -7   1   9        2.69        1.92      2.79 o 
  -6   1   9       66.21       56.81      5.93 o 
  -5   1   9       97.45      107.50      6.28 o 
  -4   1   9      470.61      491.69     11.79 o 
  -3   1   9      265.81      290.81      8.70 o 
  -2   1   9        0.80        1.31      0.79 o 
  -1   1   9       17.23       18.16      1.34 o 
   0   1   9      205.50      208.58      8.47 o 
   1   1   9        5.67        3.84      0.97 o 
   2   1   9      175.58      195.96      7.77 o 
   3   1   9      114.14      129.52      4.91 o 
   4   1   9      198.26      199.38      6.81 o 
   5   1   9      329.61      314.99     15.02 o 
   6   1   9       90.76       92.04      6.80 o 
   7   1   9        2.25        1.39      2.09 o 
   8   1   9        2.74        3.66      2.79 o 
   9   1   9       13.38        8.54      3.66 o 
  -8   2   9        0.13        0.00      2.79 o 
  -7   2   9       23.15       23.34      4.36 o 
  -6   2   9      163.71      158.88      6.31 o 
  -5   2   9        0.03        0.00      1.25 o 
  -4   2   9       16.70       20.80      3.31 o 
  -3   2   9        3.94        2.45      1.15 o 
  -2   2   9      138.56      110.85     20.93 o 
  -1   2   9        6.97        5.05      0.94 o 
   0   2   9      148.82      156.42      4.42 o 
   1   2   9      236.01      217.85      5.75 o 
   2   2   9       10.76        8.29      1.14 o 
   3   2   9        0.44        2.28      1.00 o 
   4   2   9       32.07       37.70      4.97 o 
   5   2   9      150.97      176.71      6.31 o 
   6   2   9       69.56       70.58      6.10 o 
   7   2   9        9.58       12.72      3.31 o 
   8   2   9        5.07       10.10      3.31 o 
   9   2   9       25.49       19.34      4.18 o 
  -8   3   9       29.05       37.28      5.40 o 
  -7   3   9       30.36       33.52      6.62 o 
  -6   3   9       99.44      102.13      4.91 o 
  -5   3   9      243.57      223.93      7.87 o 
  -4   3   9       46.62       56.32      3.27 o 
  -3   3   9        0.90        0.17      1.25 o 
  -2   3   9     1559.28     1579.87     42.80 o 
  -1   3   9       58.46       53.39      5.03 o 
   0   3   9      113.44      119.06      4.61 o 
   1   3   9      115.91      133.62      3.95 o 
   2   3   9      759.57      761.54     17.58 o 
   3   3   9       14.25       18.78      1.57 o 
   4   3   9       10.97        8.22      1.29 o 
   5   3   9      295.92      310.30      9.91 o 
   6   3   9       26.53       19.95      2.22 o 
   7   3   9        7.92        3.48      2.79 o 
   8   3   9        1.88        0.00      2.26 o 
   9   3   9       23.04       20.21      4.18 o 
  10   3   9        0.49        0.00      2.61 o 
  -7   4   9       67.56       63.89      4.42 o 
  -6   4   9        5.16       11.94      2.26 o 
  -5   4   9       73.79       86.00      4.71 o 
  -4   4   9       72.13       69.03      3.80 o 
  -3   4   9       70.59       64.97      5.32 o 
  -2   4   9       82.22       26.32      3.49 o 
  -1   4   9       94.95       94.88      3.47 o 
   0   4   9       91.85       85.08      2.81 o 
   1   4   9       57.64       62.88      3.40 o 
   2   4   9       12.15        9.41      1.20 o 
   3   4   9       33.66       37.95      2.14 o 
   4   4   9       24.97       23.88      1.78 o 
   5   4   9      212.25      210.75      7.38 o 
   6   4   9       22.47       29.65      2.64 o 
   7   4   9       31.35       29.38      3.14 o 
   8   4   9       32.42       33.28      4.88 o 
   9   4   9       12.00        7.32      3.31 o 
  10   4   9        1.52        0.00      2.96 o 
  -7   5   9        6.52        5.62      2.15 o 
  -6   5   9       64.90       57.50      4.12 o 
  -5   5   9        8.73        6.48      1.91 o 
  -4   5   9       73.59       71.85      8.10 o 
  -3   5   9       10.27       10.88      1.88 o 
  -2   5   9       73.61       82.48      7.93 o 
   0   5   9        0.46        0.00      0.67 o 
   1   5   9       18.24       14.61      2.18 o 
   2   5   9        4.18        5.01      1.04 o 
   3   5   9        4.47        2.56      1.07 o 
   4   5   9      300.02      294.05      7.70 o 
   5   5   9        7.47        3.91      1.26 o 
   6   5   9      159.47      170.77      6.45 o 
   7   5   9       42.56       40.61      3.10 o 
   8   5   9        0.35        0.35      2.79 o 
   9   5   9        3.84        0.00      2.79 o 
  10   5   9        0.00        4.01      3.31 o 
  -6   6   9       40.09       36.05      3.51 o 
  -5   6   9       30.42       22.27      2.83 o 
  -4   6   9      111.85      115.37      5.30 o 
  -3   6   9      160.00      170.59      6.59 o 
  -2   6   9       80.08       92.12      4.44 o 
  -1   6   9       77.85       79.79      6.10 o 
   0   6   9        7.95        2.30      4.18 o 
   1   6   9      219.26      210.40     12.09 o 
   2   6   9        5.85        1.34      0.92 o 
   3   6   9        1.01        0.28      0.97 o 
   4   6   9       15.31       15.78      1.64 o 
   5   6   9       11.04       13.36      1.60 o 
   6   6   9      231.26      238.21      6.78 o 
   7   6   9        2.81        3.34      1.84 o 
   8   6   9        1.15        3.96      2.26 o 
   9   6   9        3.06        2.61      3.31 o 
  10   6   9        0.31        0.00      3.14 o 
  -6   7   9        1.97        2.60      2.03 o 
  -5   7   9       16.09       14.11      2.46 o 
  -4   7   9       11.47        8.32      2.09 o 
  -3   7   9      106.36      101.78      4.74 o 
  -2   7   9        4.54        2.44      1.60 o 
  -1   7   9       86.12       90.98      4.37 o 
   0   7   9        8.10        8.56      1.78 o 
   1   7   9       31.47       29.62      3.48 o 
   2   7   9       13.06       10.79      1.28 o 
   3   7   9       62.70       71.04      2.98 o 
   4   7   9      101.45      122.46      4.99 o 
   5   7   9        2.79        2.92      1.23 o 
   6   7   9       20.18       17.37      1.83 o 
   7   7   9       24.43       24.49      3.51 o 
   8   7   9      111.09      118.88      5.56 o 
   9   7   9        0.89        0.00      1.74 o 
  10   7   9        0.14        6.27      3.83 o 
  -5   8   9       50.38       54.71      4.19 o 
  -4   8   9        0.46        1.78      1.92 o 
  -3   8   9       25.17       26.42      2.83 o 
  -2   8   9       15.78       19.03      2.45 o 
  -1   8   9       12.29       11.01      2.03 o 
   0   8   9       76.66       70.68      3.94 o 
   1   8   9       37.52       39.69      3.92 o 
   2   8   9      204.16      190.92      9.51 o 
   3   8   9        7.03        6.04      1.16 o 
   4   8   9       25.14       22.15      3.48 o 
   5   8   9        9.08        4.09      1.28 o 
   6   8   9       22.02       18.91      1.94 o 
   7   8   9       17.97       15.08      1.91 o 
   8   8   9      100.13      118.92      5.71 o 
   9   8   9        9.08        4.06      2.18 o 
  10   8   9        1.16        0.00      3.14 o 
  -5   9   9        2.44        2.96      2.22 o 
  -4   9   9        0.49        0.00      1.78 o 
  -3   9   9       43.00       42.56      3.57 o 
  -2   9   9      106.42      100.36      4.93 o 
  -1   9   9        0.38        0.00      2.70 o 
   0   9   9      288.70      274.98     10.56 o 
   1   9   9      106.24      132.79      5.55 o 
   2   9   9       36.23       34.93      2.83 o 
   3   9   9        3.05        2.33      1.14 o 
   4   9   9       29.26       22.66      1.97 o 
   5   9   9        0.56        0.00      1.15 o 
   6   9   9       28.42       27.74      2.24 o 
   7   9   9        6.65        5.56      1.51 o 
   8   9   9        2.06        1.93      1.89 o 
   9   9   9       28.57       22.61      3.10 o 
  10   9   9        0.93        0.62      4.09 o 
  -4  10   9        5.67        5.56      3.40 o 
  -3  10   9        3.33        4.89      1.96 o 
  -2  10   9        9.73       12.60      2.33 o 
  -1  10   9        3.53        5.80      2.03 o 
   0  10   9       28.50       30.96      5.75 o 
   1  10   9        8.55        7.64      1.88 o 
   2  10   9        2.19        4.55      1.71 o 
   3  10   9       36.88       37.62      3.08 o 
   4  10   9       40.09       45.51      3.39 o 
   5  10   9       12.63       14.98      2.28 o 
   6  10   9       23.32       20.13      3.05 o 
   7  10   9        0.35        0.00      1.59 o 
   8  10   9        0.01        0.00      1.50 o 
   9  10   9       12.40       14.76      3.57 o 
  -3  11   9       12.25       10.23      4.62 o 
  -2  11   9       18.17       18.82      2.77 o 
  -1  11   9       44.62       43.69      4.36 o 
   0  11   9        0.42        0.00      1.83 o 
   1  11   9       29.04       24.32      2.77 o 
   2  11   9       47.48       47.35      3.69 o 
   3  11   9       14.02        6.52      1.96 o 
   4  11   9        3.41        1.48      1.60 o 
   5  11   9        0.02        0.00      1.66 o 
   6  11   9       19.61       22.01      2.70 o 
   7  11   9        4.61        2.76      1.91 o 
   8  11   9        0.19        0.98      1.91 o 
   9  11   9       13.04       13.63      2.21 o 
  -2  12   9        0.08        0.00      1.85 o 
  -1  12   9       10.25        3.83      2.08 o 
   0  12   9       61.99       67.15      5.66 o 
   1  12   9       40.16       55.62      4.13 o 
   2  12   9       13.85       10.47      2.33 o 
   3  12   9        7.07        7.64      2.15 o 
   4  12   9        3.10        4.29      1.91 o 
   5  12   9        3.39        5.43      3.22 o 
   6  12   9        0.00        1.76      1.84 o 
   7  12   9        0.41        1.42      1.88 o 
   8  12   9        0.14        2.24      3.57 o 
   0  13   9        0.04        0.00      1.91 o 
   1  13   9       12.11       12.34      2.43 o 
   2  13   9       92.98       90.06      5.11 o 
   3  13   9       17.24       18.84      2.80 o 
   4  13   9        0.29        0.40      1.91 o 
   5  13   9       16.31       12.02      2.52 o 
   6  13   9        4.24        6.95      5.23 o 
   7  13   9       16.92       18.54      3.00 o 
   2  14   9        7.25        7.84      2.46 o 
   3  14   9        7.53        0.82      2.03 o 
   4  14   9       21.74       21.70      3.12 o 
   5  14   9        3.95        2.75      2.21 o 
  -4  -8  10        0.32        1.38      2.03 o 
  -3  -8  10       10.64        9.64      4.09 o 
  -2  -8  10        0.81        0.00      2.79 o 
  -1  -8  10        2.69        1.92      2.96 o 
   0  -8  10       27.33       23.87      4.70 o 
  -5  -7  10        6.48       13.42      5.05 o 
  -4  -7  10       31.94       33.03      3.57 o 
  -3  -7  10        7.93       17.07      3.83 o 
  -2  -7  10        0.80        2.51      1.96 o 
  -1  -7  10        0.27        0.00      2.61 o 
   0  -7  10       22.59       18.64      4.18 o 
   1  -7  10       10.07       13.24      4.01 o 
   2  -7  10        1.77        0.00      2.96 o 
  -6  -6  10        0.01        2.14      2.08 o 
  -5  -6  10        0.73        1.16      1.91 o 
  -4  -6  10        3.54        5.33      2.44 o 
  -3  -6  10       65.22       79.27      4.68 o 
  -2  -6  10       16.87       20.83      2.77 o 
  -1  -6  10       10.24       12.53      3.40 o 
   0  -6  10       16.81       22.30      4.53 o 
   1  -6  10      216.88      234.64     13.08 o 
   2  -6  10       37.13       43.90      5.58 o 
   3  -6  10        8.94        6.44      3.31 o 
   4  -6  10        0.67        2.96      3.31 o 
  -7  -5  10        0.34        0.00      1.85 o 
  -6  -5  10       39.51       52.52      4.24 o 
  -5  -5  10      107.53      112.54      5.67 o 
  -4  -5  10       67.26       58.79      4.25 o 
  -3  -5  10       98.44       87.86      5.58 o 
  -2  -5  10        0.11        0.00      1.66 o 
  -1  -5  10       42.64       45.03      3.47 o 
   0  -5  10      125.08      131.23      5.68 o 
   1  -5  10      186.54      204.26     11.69 o 
   2  -5  10       30.57       35.89      5.05 o 
   3  -5  10       31.20       24.22      4.18 o 
   4  -5  10        0.33        0.00      2.44 o 
   5  -5  10        8.76        4.35      3.31 o 
  -7  -4  10       36.70       35.86      3.57 o 
  -6  -4  10       20.87       16.78      2.70 o 
  -5  -4  10       95.82       78.61      4.68 o 
  -4  -4  10       13.79        6.08      2.15 o 
  -3  -4  10       14.26       23.29      2.70 o 
  -2  -4  10       11.50        6.97      1.97 o 
  -1  -4  10        4.65       10.04      2.01 o 
   0  -4  10       16.20       13.82      2.22 o 
   1  -4  10        1.82        0.17      2.61 o 
   2  -4  10      194.60      199.57     11.16 o 
   3  -4  10      156.04      177.87     10.64 o 
   4  -4  10        0.16        0.00      2.44 o 
   5  -4  10       10.75        8.54      3.31 o 
   6  -4  10       11.67        4.18      3.48 o 
  -8  -3  10        0.49        2.96      3.31 o 
  -7  -3  10       21.58       29.14      3.12 o 
  -6  -3  10       11.30        9.83      2.09 o 
  -5  -3  10       16.21       23.80      2.83 o 
  -4  -3  10      241.80      247.42      8.87 o 
  -3  -3  10       25.73       21.90      2.58 o 
  -2  -3  10      195.39      202.81      7.46 o 
  -1  -3  10        9.90       13.60      2.18 o 
   0  -3  10      111.50      113.70      4.98 o 
   1  -3  10       22.97       21.46      2.30 o 
   2  -3  10        5.46        1.22      2.44 o 
   3  -3  10        3.04        0.00      2.61 o 
   4  -3  10        0.20        0.00      2.44 o 
   5  -3  10       17.26       21.60      4.01 o 
   6  -3  10        7.04       12.72      3.83 o 
  -8  -2  10        2.85        0.87      2.96 o 
  -7  -2  10        5.71        2.61      2.79 o 
  -6  -2  10        3.00        1.48      2.70 o 
  -5  -2  10      244.96      241.67      8.75 o 
  -4  -2  10      115.23      139.42      5.83 o 
  -3  -2  10        3.31        4.78      1.71 o 
  -2  -2  10       92.03       85.82      4.31 o 
  -1  -2  10       56.24       60.09      3.57 o 
   0  -2  10       54.57       58.38      3.30 o 
   1  -2  10        4.73        6.21      1.59 o 
   2  -2  10       99.17      109.42      4.61 o 
   3  -2  10       54.88       55.24      5.58 o 
   4  -2  10      225.21      210.09     11.52 o 
   5  -2  10        5.32        2.09      2.44 o 
   6  -2  10        4.23        0.17      2.44 o 
   7  -2  10        5.00        1.22      2.96 o 
  -8  -1  10        5.64        2.26      3.31 o 
  -7  -1  10       38.81       35.54      5.23 o 
  -6  -1  10        4.02        0.00      2.61 o 
  -5  -1  10       21.32       16.57      2.26 o 
  -4  -1  10      254.08      275.81     16.67 o 
  -3  -1  10       95.32       97.87      4.54 o 
  -2  -1  10       97.56       96.96      5.49 o 
  -1  -1  10        3.65        3.48      1.54 o 
   0  -1  10        0.01        0.00      1.11 o 
   1  -1  10       33.18       28.21      2.38 o 
   2  -1  10       33.26       24.88      2.22 o 
   3  -1  10        7.14        7.84      2.79 o 
   4  -1  10       39.24       39.90      4.88 o 
   5  -1  10       16.58       11.50      3.31 o 
   6  -1  10       19.64       17.77      3.66 o 
   7  -1  10        1.56        2.09      2.79 o 
   8  -1  10        0.39        0.00      2.79 o 
  -8   0  10        3.70        0.00      2.79 o 
  -7   0  10       26.03       33.62      5.05 o 
  -6   0  10       46.13       37.63      5.05 o 
  -5   0  10       13.36       14.63      3.31 o 
  -4   0  10      323.30      330.23     10.73 o 
  -3   0  10       74.80       85.87      4.12 o 
  -2   0  10       20.22       17.82      2.53 o 
  -1   0  10       11.98       10.79      1.27 o 
   0   0  10       72.92       77.34      2.80 o 
   1   0  10       31.04       38.89      2.70 o 
   2   0  10      178.43      177.78      6.28 o 
   3   0  10       26.07       37.10      2.64 o 
   4   0  10      170.21      173.22      9.77 o 
   5   0  10      121.97      106.01      7.50 o 
   6   0  10        0.00        0.00      2.44 o 
   7   0  10       23.07       21.95      4.01 o 
   8   0  10        1.49        4.18      3.14 o 
  -8   1  10       26.72       29.09      5.05 o 
  -7   1  10       10.39       11.67      3.66 o 
  -6   1  10       22.40       20.03      4.18 o 
  -5   1  10      100.60      125.51      8.37 o 
  -4   1  10        4.65        2.26      2.09 o 
  -3   1  10      237.99      255.36      6.71 o 
  -2   1  10       67.83       64.83      2.59 o 
  -1   1  10      287.54      307.34      7.78 o 
   0   1  10       46.49       53.93      2.40 o 
   1   1  10       28.91       28.33      1.79 o 
   2   1  10        0.01        0.00      1.17 o 
   3   1  10       17.00       16.36      1.88 o 
   4   1  10       25.37       20.45      2.18 o 
   5   1  10       86.56      118.88      8.02 o 
   6   1  10        0.04        1.92      2.61 o 
   7   1  10        1.31        5.05      2.79 o 
   8   1  10        0.46        2.44      2.96 o 
  -7   2  10        3.63        3.83      2.96 o 
  -6   2  10        4.24        5.05      2.61 o 
  -5   2  10        6.77        4.89      1.55 o 
  -4   2  10       24.36       20.92      4.88 o 
  -3   2  10       95.03       95.00      4.19 o 
  -2   2  10      664.11      652.62     15.23 o 
  -1   2  10      274.38      272.60      7.04 o 
   0   2  10      170.16      182.24      5.57 o 
   1   2  10        0.05        0.00      0.92 o 
   2   2  10        0.22        0.00      0.89 o 
   3   2  10       27.44       29.51      2.38 o 
   4   2  10       53.01       55.73      3.22 o 
   5   2  10       36.00       41.72      3.31 o 
   6   2  10       76.63       82.26      6.62 o 
   7   2  10        1.16        1.92      2.61 o 
   8   2  10        0.02        0.00      2.61 o 
   9   2  10        6.65        7.49      3.31 o 
  -7   3  10       56.80       54.19      6.27 o 
  -6   3  10        0.85        0.00      1.63 o 
  -5   3  10       31.16       36.90      4.09 o 
  -4   3  10      140.74      125.80      5.75 o 
  -3   3  10      130.83      124.88      5.02 o 
  -2   3  10        0.02        0.00      0.96 o 
  -1   3  10       84.04       84.17      3.81 o 
   0   3  10       15.16       17.23      1.97 o 
   1   3  10       65.78       62.98      2.58 o 
   2   3  10        0.60        0.37      0.96 o 
   3   3  10       19.60       15.86      1.68 o 
   4   3  10        1.02        0.37      1.25 o 
   5   3  10       20.44       19.97      2.18 o 
   6   3  10        2.26        0.00      2.44 o 
   7   3  10        0.58        1.57      2.61 o 
   8   3  10       15.55       10.63      3.48 o 
   9   3  10       11.57       17.42      4.18 o 
  -7   4  10        5.46        6.18      2.22 o 
  -6   4  10        2.18        5.17      1.96 o 
  -5   4  10        1.51        0.00      1.51 o 
  -4   4  10        3.83        3.42      1.51 o 
  -3   4  10       66.80       64.50      3.60 o 
  -2   4  10      138.23      155.92      7.85 o 
  -1   4  10      199.41      224.61     10.30 o 
   0   4  10       18.64       23.86      3.05 o 
   1   4  10        0.16        0.29      0.91 o 
   2   4  10      159.81      145.89      4.43 o 
   3   4  10        2.87        4.51      1.17 o 
   4   4  10       71.54       65.66      2.95 o 
   5   4  10        4.32        2.14      1.59 o 
   6   4  10      189.59      177.27      6.61 o 
   7   4  10      139.27      153.62      9.59 o 
   8   4  10       23.72       25.09      4.36 o 
   9   4  10        3.16        3.83      3.31 o 
  -7   5  10       16.21       16.12      2.77 o 
  -6   5  10        2.95        3.82      2.09 o 
  -5   5  10      216.43      216.86      8.06 o 
  -4   5  10      137.90      140.51      7.32 o 
  -3   5  10       59.13       58.16      3.50 o 
  -2   5  10       78.88       65.87      5.49 o 
   0   5  10      109.27       92.44      4.19 o 
   1   5  10      232.66      219.79      5.96 o 
   2   5  10       36.49       29.63      1.97 o 
   3   5  10       66.21       68.24      2.91 o 
   4   5  10      530.43      561.34     13.58 o 
   5   5  10      178.08      185.98      5.57 o 
   6   5  10       13.47       27.01      2.68 o 
   7   5  10       37.50       46.13      3.43 o 
   8   5  10        5.06        4.88      3.31 o 
   9   5  10        3.48        0.70      3.14 o 
  -6   6  10        9.45       11.67      2.46 o 
  -5   6  10      156.84      172.31      7.14 o 
  -4   6  10        0.01        2.66      1.66 o 
  -3   6  10      119.15      129.16      5.53 o 
  -2   6  10        4.62        3.80      1.54 o 
  -1   6  10      214.53      219.24      7.76 o 
   1   6  10        9.82        6.21      1.06 o 
   2   6  10       70.60       71.32      3.77 o 
   3   6  10       26.72       23.47      1.80 o 
   4   6  10      208.28      206.34      5.98 o 
   5   6  10       42.54       39.96      2.48 o 
   6   6  10       32.52       32.04      2.34 o 
   7   6  10       80.72       83.80      4.52 o 
   8   6  10        6.05        5.81      2.05 o 
   9   6  10        1.67        0.00      3.14 o 
  10   6  10        0.06        1.92      3.48 o 
  -6   7  10       34.59       32.32      3.51 o 
  -5   7  10       21.00       20.38      5.57 o 
  -4   7  10       78.17       76.08      4.43 o 
  -3   7  10        1.22        2.05      1.71 o 
  -2   7  10       63.41       67.64      3.81 o 
  -1   7  10        3.18        2.39      4.79 o 
   0   7  10       47.78       48.32      7.23 o 
   1   7  10        9.36        5.38      2.26 o 
   2   7  10       11.48       13.06      1.41 o 
   3   7  10       53.36       57.57      2.67 o 
   4   7  10       18.88       19.21      1.80 o 
   5   7  10        4.15        5.20      1.40 o 
   6   7  10        0.00        0.00      1.55 o 
   7   7  10        0.77        1.02      1.43 o 
   8   7  10        4.46        5.13      2.09 o 
   9   7  10        5.93        3.66      3.48 o 
  -5   8  10        1.45        0.00      2.18 o 
  -4   8  10       36.41       40.62      9.06 o 
  -3   8  10       49.73       49.19      3.74 o 
  -2   8  10       33.26       33.05      3.07 o 
  -1   8  10        0.52        0.00      1.48 o 
   0   8  10      150.19      131.83      5.61 o 
   1   8  10      184.94      202.29      7.40 o 
   2   8  10        8.68        9.22      1.78 o 
   3   8  10        2.19        3.06      1.20 o 
   4   8  10       61.77       66.84      3.05 o 
   5   8  10        3.61        2.03      1.34 o 
   6   8  10        0.00        0.00      1.13 o 
   7   8  10       27.09       26.87      3.03 o 
   8   8  10       16.70       15.72      2.59 o 
   9   8  10       34.02       33.27      3.47 o 
  -4   9  10       93.44      100.67      5.36 o 
  -3   9  10       44.86       42.86      5.84 o 
  -2   9  10       18.07       22.22      2.71 o 
  -1   9  10       80.34       72.45      4.18 o 
   0   9  10        5.51        5.17      1.91 o 
   1   9  10       11.29       14.94      2.28 o 
   2   9  10       31.49       35.12      3.83 o 
   3   9  10        3.63        1.92      1.60 o 
   4   9  10       38.05       27.17      2.12 o 
   5   9  10       10.58       11.99      1.69 o 
   6   9  10        0.76        1.19      1.28 o 
   7   9  10        0.96        1.86      1.79 o 
   8   9  10       25.88       31.40      2.70 o 
   9   9  10        2.39        2.95      2.26 o 
  -3  10  10       13.68       11.86      2.46 o 
  -2  10  10       47.57       51.28      4.00 o 
  -1  10  10      123.25      128.97     10.63 o 
   0  10  10       66.57       76.25      6.36 o 
   1  10  10       77.77       72.88      4.12 o 
   2  10  10       62.24       53.50      3.57 o 
   3  10  10        6.02        4.28      1.63 o 
   4  10  10       17.51       16.45      2.61 o 
   5  10  10       20.43       16.75      1.93 o 
   6  10  10        6.34        7.74      1.95 o 
   7  10  10        1.37        0.00      1.33 o 
   8  10  10        5.31        5.77      2.55 o 
   9  10  10        9.75       12.22      2.70 o 
  -2  11  10        7.04        5.92      2.09 o 
  -1  11  10       45.07       43.23      3.70 o 
   0  11  10       49.16       54.62      4.06 o 
   1  11  10        0.73        0.59      1.66 o 
   2  11  10       14.49       18.77      2.58 o 
   3  11  10        5.93        7.40      1.97 o 
   4  11  10        7.65        7.19      3.74 o 
   5  11  10        0.87        0.23      1.33 o 
   6  11  10       20.81       22.17      2.30 o 
   7  11  10        0.05        2.40      1.53 o 
   8  11  10        1.90        2.30      1.64 o 
  -1  12  10       44.54       48.74      4.00 o 
   0  12  10       27.64       29.14      4.27 o 
   1  12  10       42.66       36.64      3.44 o 
   2  12  10       31.35       37.52      3.51 o 
   3  12  10       18.43       24.78      2.89 o 
   4  12  10        0.31        0.00      1.71 o 
   5  12  10        3.07        2.37      1.76 o 
   6  12  10        0.02        1.73      1.84 o 
   7  12  10        9.40        7.23      2.34 o 
   8  12  10        1.71        2.97      1.72 o 
   0  13  10        8.55        5.32      3.14 o 
   1  13  10        6.04        5.40      3.14 o 
   2  13  10       45.62       45.06      4.00 o 
   3  13  10        0.54        1.13      2.53 o 
   4  13  10       10.25       13.85      2.50 o 
   5  13  10        2.17        0.00      1.97 o 
   6  13  10        3.95        0.51      1.96 o 
   7  13  10        0.60        0.00      1.91 o 
  -4  -7  11        0.39        0.00      2.09 o 
  -3  -7  11        2.50        3.83      3.14 o 
  -2  -7  11        3.32        2.61      3.31 o 
  -1  -7  11        3.37        2.09      3.31 o 
   0  -7  11        0.04        0.35      3.14 o 
   1  -7  11       23.92       24.74      5.05 o 
  -5  -6  11        0.66        2.28      2.87 o 
  -4  -6  11       15.54       14.02      2.71 o 
  -3  -6  11        0.31        0.00      1.84 o 
  -2  -6  11        0.34        0.12      1.88 o 
  -1  -6  11        2.00        0.00      2.79 o 
   0  -6  11        3.20        1.05      3.14 o 
   1  -6  11        1.19        4.53      3.48 o 
   2  -6  11        0.23        4.01      3.31 o 
  -6  -5  11       27.52       19.86      3.05 o 
  -5  -5  11       10.69        6.97      2.33 o 
  -4  -5  11       16.94        8.82      4.09 o 
  -3  -5  11       54.80       59.19      6.27 o 
  -2  -5  11        9.89       10.63      2.33 o 
  -1  -5  11       19.75       29.05      2.97 o 
   0  -5  11        0.36        0.00      2.79 o 
   1  -5  11        0.44        0.00      2.96 o 
   2  -5  11       46.38       50.70      6.10 o 
   3  -5  11       25.61       21.60      4.36 o 
   4  -5  11        0.65        0.00      2.61 o 
  -6  -4  11        4.81       10.51      2.46 o 
  -5  -4  11        1.53        5.97      2.26 o 
  -4  -4  11      114.42      129.12      6.04 o 
  -3  -4  11       51.96       42.42      3.83 o 
  -2  -4  11       18.37       23.80      2.89 o 
  -1  -4  11       99.36       80.18      4.42 o 
   0  -4  11       17.75       22.90      2.72 o 
   1  -4  11       46.89       53.67      5.92 o 
   2  -4  11        6.43        4.70      3.14 o 
   3  -4  11        0.06        0.00      2.79 o 
   4  -4  11        8.81       10.97      3.83 o 
   5  -4  11        2.08        0.00      2.61 o 
  -7  -3  11        3.17        4.35      2.96 o 
  -6  -3  11        5.25        5.30      2.05 o 
  -5  -3  11        4.16        9.18      2.26 o 
  -4  -3  11      207.70      187.30      7.34 o 
  -3  -3  11       18.04       19.90      2.58 o 
  -2  -3  11       73.82       86.08      4.62 o 
  -1  -3  11        4.94        1.39      1.72 o 
   0  -3  11       18.61       24.11      3.14 o 
   1  -3  11       13.18       13.62      2.18 o 
   2  -3  11       11.04       10.80      3.31 o 
   3  -3  11       38.67       46.00      5.58 o 
   4  -3  11       11.08       11.32      3.48 o 
   5  -3  11        0.08        0.00      2.79 o 
   6  -3  11        2.63        0.35      2.79 o 
  -7  -2  11        0.22        0.00      2.61 o 
  -6  -2  11        3.70        0.70      2.79 o 
  -5  -2  11        6.06        3.86      1.92 o 
  -4  -2  11       16.10       20.54      2.63 o 
  -3  -2  11       14.56       14.68      2.33 o 
  -2  -2  11        2.52        3.48      1.72 o 
  -1  -2  11        3.00        2.60      1.66 o 
   0  -2  11       63.96       69.02      3.88 o 
   1  -2  11       24.08       22.25      3.66 o 
   2  -2  11        6.52        2.44      2.61 o 
   3  -2  11       13.97       15.33      3.48 o 
   4  -2  11        1.54        0.17      2.79 o 
   5  -2  11        2.65        0.00      2.61 o 
   6  -2  11       19.43       16.72      4.01 o 
  -7  -1  11        0.13        3.66      3.31 o 
  -6  -1  11        5.43        8.19      3.14 o 
  -5  -1  11        0.10        0.17      2.26 o 
  -4  -1  11       15.23        5.81      1.93 o 
  -3  -1  11       88.69       83.24      7.41 o 
  -2  -1  11       87.58      104.65      4.93 o 
  -1  -1  11       51.23       49.09      3.32 o 
   0  -1  11      118.09      130.96      5.42 o 
   1  -1  11       10.38       11.05      1.88 o 
   2  -1  11       65.15       73.27      3.80 o 
   3  -1  11      130.82      145.25      8.89 o 
   4  -1  11       17.82       23.17      4.01 o 
   5  -1  11       50.54       58.02      6.10 o 
   6  -1  11       25.71       28.40      4.53 o 
   7  -1  11        0.46        2.79      2.79 o 
  -7   0  11       26.65       25.09      4.88 o 
  -6   0  11        6.07        1.39      2.61 o 
  -5   0  11      206.83      205.16     11.34 o 
  -4   0  11      105.18       99.69      4.81 o 
  -3   0  11      175.26      175.65      6.63 o 
  -2   0  11       15.99       15.51      2.09 o 
  -1   0  11      327.20      327.17     10.50 o 
   0   0  11        5.90        7.05      1.66 o 
   1   0  11        0.83        0.66      1.29 o 
   2   0  11        4.44        3.43      1.51 o 
   3   0  11        1.46        0.02      2.09 o 
   4   0  11        0.73        0.00      2.44 o 
   5   0  11        5.51        6.44      2.96 o 
   6   0  11        0.15        4.70      2.96 o 
   7   0  11        0.00        2.79      2.79 o 
  -7   1  11       15.64       18.81      4.53 o 
  -6   1  11       40.48       39.38      5.40 o 
  -5   1  11       98.60      102.49      7.67 o 
  -4   1  11       67.15       65.18      5.40 o 
  -3   1  11       61.03       68.38      3.74 o 
  -2   1  11        1.51        2.25      1.74 o 
  -1   1  11       16.84       15.95      1.50 o 
   0   1  11        7.92       12.49      1.36 o 
   1   1  11      215.28      205.67      5.70 o 
   2   1  11       22.97       23.89      4.18 o 
   3   1  11        8.08        6.00      1.63 o 
   4   1  11        0.54        0.00      2.26 o 
   5   1  11       90.47      101.27      7.32 o 
   6   1  11       40.72       35.54      4.88 o 
   7   1  11        0.00        3.83      2.96 o 
   8   1  11        6.11        6.62      3.31 o 
  -7   2  11       65.44       63.60      6.97 o 
  -6   2  11        3.33        4.70      3.31 o 
  -5   2  11       10.30        7.14      3.14 o 
  -4   2  11      111.17       97.98      6.97 o 
  -3   2  11      186.06      189.30      6.70 o 
  -2   2  11      151.77      133.17      4.15 o 
  -1   2  11      133.05      130.39      4.08 o 
   0   2  11       30.51       32.16      1.96 o 
   1   2  11       19.33       14.88      1.53 o 
   2   2  11        0.53        0.48      1.04 o 
   3   2  11       15.31       17.82      3.14 o 
   4   2  11        3.48        3.55      4.62 o 
   5   2  11       34.67       33.10      4.53 o 
   6   2  11        2.22        5.92      2.96 o 
   7   2  11        7.14       11.32      3.48 o 
   8   2  11        3.55        1.92      2.96 o 
  -7   3  11        2.08        0.00      2.96 o 
  -6   3  11        0.72        1.57      2.96 o 
  -5   3  11       65.07       69.88      6.80 o 
  -4   3  11        0.03        0.00      2.61 o 
  -3   3  11        8.80        9.90      1.76 o 
  -2   3  11       29.65       34.58      3.22 o 
  -1   3  11      190.16      202.21      5.63 o 
   0   3  11       70.18       63.57      2.69 o 
   1   3  11       15.54       21.49      1.70 o 
   2   3  11       47.23       46.23      3.22 o 
   3   3  11        4.47        2.51      1.20 o 
   4   3  11       35.98       35.14      2.83 o 
   5   3  11      120.49      134.57      5.64 o 
   6   3  11       21.61       16.38      3.66 o 
   7   3  11        0.04        0.35      2.61 o 
   8   3  11       22.47       27.18      4.70 o 
   9   3  11        4.97        7.49      3.48 o 
  -6   4  11      152.47      151.87      9.94 o 
  -5   4  11       19.73       17.49      2.53 o 
  -4   4  11      103.42      115.79      5.19 o 
  -3   4  11        4.59        5.05      1.59 o 
  -2   4  11       78.34       94.69      4.34 o 
  -1   4  11      147.51      136.68      5.46 o 
   0   4  11        0.95        1.19      1.00 o 
   1   4  11       82.70       82.53      3.11 o 
   2   4  11        1.62        0.00      1.07 o 
   3   4  11       52.05       52.59      2.65 o 
   4   4  11       43.29       43.03      2.55 o 
   5   4  11       13.45        7.85      1.96 o 
   6   4  11        0.62        0.00      1.67 o 
   7   4  11        7.54        6.62      3.31 o 
   8   4  11       13.52        9.58      3.48 o 
   9   4  11       11.87       19.86      4.70 o 
  -6   5  11       91.56       79.01      5.75 o 
  -5   5  11      293.06      282.38      9.96 o 
  -4   5  11        1.60        0.38      2.09 o 
  -3   5  11       14.46       13.51      2.08 o 
  -2   5  11       25.51       22.32      2.45 o 
  -1   5  11      198.37      172.28      6.46 o 
   0   5  11        5.54        2.17      2.26 o 
   1   5  11        6.46        4.54      1.20 o 
   2   5  11        0.17        0.00      1.07 o 
   3   5  11        9.52        9.12      1.44 o 
   4   5  11      575.97      591.06     14.28 o 
   5   5  11      221.77      233.10      6.71 o 
   6   5  11      108.84      105.53      5.84 o 
   7   5  11       58.06       67.09      6.45 o 
   8   5  11       13.65        7.14      3.48 o 
   9   5  11        7.08        7.66      3.66 o 
  -6   6  11        3.22        4.07      2.33 o 
  -5   6  11        5.54        6.63      2.87 o 
  -4   6  11        8.13        9.60      2.26 o 
  -3   6  11        3.84        2.07      4.18 o 
  -2   6  11       58.01       57.71      4.10 o 
  -1   6  11       24.28       24.49      2.43 o 
   0   6  11      188.39      186.10      6.90 o 
   1   6  11       16.81       14.88      2.15 o 
   2   6  11       85.69       96.14      3.50 o 
   3   6  11       12.66       12.89      1.57 o 
   4   6  11      485.30      483.85     12.02 o 
   5   6  11       48.92       46.84      2.77 o 
   6   6  11        0.03        0.25      1.32 o 
   7   6  11       33.58       36.24      3.75 o 
   8   6  11        1.50        0.00      2.79 o 
   9   6  11        0.39        0.87      3.66 o 
  -5   7  11       34.89       30.45      4.62 o 
  -4   7  11       86.90       85.69      5.84 o 
  -3   7  11       86.38       87.90      8.71 o 
  -2   7  11        0.21        0.00      1.48 o 
  -1   7  11        0.56        1.13      1.48 o 
   0   7  11      141.95      156.70      6.29 o 
   1   7  11        9.84        5.51      2.26 o 
   2   7  11       21.36       21.28      2.44 o 
   3   7  11        6.78        6.11      1.38 o 
   4   7  11       24.98       18.29      1.87 o 
   5   7  11        5.30        8.58      1.82 o 
   6   7  11        6.36        8.67      2.00 o 
   7   7  11       15.56       10.10      1.77 o 
   8   7  11        7.74       10.97      2.34 o 
   9   7  11        1.97        1.92      3.31 o 
  -4   8  11       17.63       25.40      3.07 o 
  -3   8  11       19.67       16.11      2.63 o 
  -2   8  11        7.65        8.19      2.09 o 
  -1   8  11       16.06       11.33      2.09 o 
   0   8  11       10.07        6.37      1.91 o 
   1   8  11       71.53       78.36      4.36 o 
   2   8  11        0.06        2.55      1.59 o 
   3   8  11        0.01        0.00      1.10 o 
   4   8  11       50.92       54.25      3.89 o 
   5   8  11        9.75        9.33      2.28 o 
   6   8  11       14.89       17.63      2.01 o 
   7   8  11       12.31       11.99      1.88 o 
   8   8  11        0.53        4.44      2.13 o 
   9   8  11        4.77        6.10      3.83 o 
  -4   9  11        2.55        1.46      2.09 o 
  -3   9  11        1.85        2.55      2.44 o 
  -2   9  11      110.43      116.84     11.68 o 
  -1   9  11        0.36        0.08      2.44 o 
   0   9  11       66.92       63.57      3.99 o 
   1   9  11       55.40       54.75      3.81 o 
   2   9  11       56.03       64.47      4.01 o 
   3   9  11        1.89        4.96      1.85 o 
   4   9  11        0.57        3.60      1.37 o 
   5   9  11        5.31        5.87      1.88 o 
   6   9  11       17.02       16.35      1.98 o 
   7   9  11        1.05        0.01      1.41 o 
   8   9  11        0.04        1.64      1.57 o 
   9   9  11        4.99        0.00      3.66 o 
  -3  10  11       12.17       12.11      3.14 o 
  -2  10  11        3.80        1.86      2.53 o 
  -1  10  11        0.10        0.00      1.66 o 
   0  10  11       93.88       94.00      4.86 o 
   1  10  11        2.38        1.30      2.61 o 
   2  10  11        2.22        2.44      2.44 o 
   3  10  11        1.48        0.66      1.66 o 
   4  10  11       31.66       33.98      3.08 o 
   5  10  11       19.84       19.88      2.07 o 
   6  10  11        1.25        0.92      1.41 o 
   7  10  11        5.19        4.82      1.61 o 
   8  10  11        9.52        7.72      1.92 o 
  -2  11  11        5.81        4.17      2.28 o 
  -1  11  11       51.06       61.16      4.50 o 
   0  11  11       76.07       68.79      6.80 o 
   1  11  11       60.16       45.26      3.81 o 
   2  11  11        2.37        0.05      2.00 o 
   3  11  11        9.94       13.90      2.33 o 
   4  11  11        0.10        0.09      1.72 o 
   5  11  11        0.00        0.00      1.54 o 
   6  11  11        6.97        4.80      1.73 o 
   7  11  11        0.08        0.00      1.61 o 
   8  11  11       18.84       15.95      2.24 o 
   0  12  11       21.86       24.61      3.14 o 
   1  12  11       36.77       38.52      3.67 o 
   2  12  11       15.38       17.03      4.62 o 
   3  12  11        7.81        6.01      2.09 o 
   4  12  11        7.82        8.96      2.28 o 
   5  12  11        0.53        0.00      1.88 o 
   6  12  11        5.27        4.97      2.01 o 
   7  12  11        2.09        0.35      1.54 o 
   1  13  11       27.52       29.71      3.39 o 
   2  13  11        3.62        2.92      2.13 o 
   3  13  11       17.11       17.34      2.82 o 
   4  13  11        1.09        2.39      3.40 o 
   5  13  11        0.34        1.07      2.44 o 
   6  13  11        0.90        0.00      1.78 o 
  -3  -6  12        1.14        0.00      2.26 o 
  -2  -6  12        0.89        0.00      3.31 o 
  -1  -6  12        2.32        1.39      3.14 o 
   0  -6  12        0.98        0.00      3.31 o 
   1  -6  12        1.63        5.05      3.66 o 
  -5  -5  12        5.94        4.96      2.34 o 
  -4  -5  12        5.49        6.88      2.34 o 
  -3  -5  12       23.06       17.10      3.57 o 
  -2  -5  12        3.53        6.79      2.22 o 
  -1  -5  12        0.01        0.00      2.00 o 
   0  -5  12        0.02        0.00      3.14 o 
   1  -5  12        1.38        0.00      3.31 o 
   2  -5  12       44.17       46.00      5.92 o 
  -5  -4  12        2.99        6.23      2.21 o 
  -4  -4  12        2.04        0.93      1.96 o 
  -3  -4  12        0.42        2.70      2.09 o 
  -2  -4  12       34.20       42.84      3.69 o 
  -1  -4  12       20.09       19.66      2.65 o 
   0  -4  12       69.00       81.03      6.97 o 
   1  -4  12       36.11       27.53      4.70 o 
   2  -4  12       81.25       82.43      7.32 o 
   3  -4  12       10.30        8.01      3.66 o 
   4  -4  12        4.76        3.31      3.31 o 
  -6  -3  12        6.66        9.41      4.01 o 
  -5  -3  12       55.18       44.56      3.84 o 
  -4  -3  12       15.14       21.00      2.82 o 
  -3  -3  12       21.90       19.76      3.05 o 
  -2  -3  12        0.14        0.00      1.78 o 
  -1  -3  12      234.48      243.73      8.88 o 
   0  -3  12       80.83       91.09      4.79 o 
   1  -3  12        8.94       16.37      3.83 o 
   2  -3  12       25.09       21.95      4.18 o 
   3  -3  12       24.17       40.24      5.40 o 
   4  -3  12        9.18        8.71      3.83 o 
   5  -3  12        0.85        0.00      2.79 o 
  -6  -2  12       16.02       19.51      4.35 o 
  -5  -2  12        6.45        3.93      2.01 o 
  -4  -2  12        8.30       15.71      3.14 o 
  -3  -2  12        2.00        0.72      2.44 o 
  -2  -2  12        0.01        1.21      1.78 o 
  -1  -2  12        4.76        7.75      2.03 o 
   0  -2  12       71.56       82.13      6.62 o 
   1  -2  12        4.66        6.87      1.91 o 
   2  -2  12        5.67        0.52      2.61 o 
   3  -2  12       10.48        5.75      3.31 o 
   4  -2  12       19.07       16.37      4.01 o 
   5  -2  12        0.07        0.00      2.79 o 
   6  -2  12        4.15        6.79      3.31 o 
  -6  -1  12        0.25        0.00      2.26 o 
  -5  -1  12        2.97        5.23      3.14 o 
  -4  -1  12       63.10       60.26      4.09 o 
  -3  -1  12      120.84      130.07      5.72 o 
  -2  -1  12        2.70        2.43      1.76 o 
  -1  -1  12       40.64       41.71      6.27 o 
   0  -1  12        4.21        1.54      1.66 o 
   1  -1  12        1.47        1.05      1.60 o 
   2  -1  12       13.34       13.78      2.09 o 
   3  -1  12        0.83        0.00      2.26 o 
   4  -1  12       42.69       40.77      5.23 o 
   5  -1  12        0.61        0.17      2.61 o 
   6  -1  12        2.92        5.05      3.31 o 
  -6   0  12      102.16       96.74      7.84 o 
  -5   0  12       17.72       14.81      3.66 o 
  -4   0  12      167.48      155.74      9.77 o 
  -3   0  12       27.39       34.27      3.01 o 
  -2   0  12       11.12        6.86      1.96 o 
  -1   0  12       18.04       19.38      2.40 o 
   0   0  12       71.69       70.94      4.07 o 
   1   0  12       23.42       24.49      2.52 o 
   2   0  12       14.49       21.67      6.27 o 
   3   0  12       10.31       20.21      3.66 o 
   4   0  12       12.67        9.93      3.31 o 
   5   0  12       40.64       46.00      5.58 o 
   6   0  12       10.10        5.05      3.31 o 
   7   0  12        1.56        0.00      2.79 o 
  -6   1  12        6.35        5.75      3.14 o 
  -5   1  12       28.94       31.88      4.88 o 
  -4   1  12      156.43      149.62      9.42 o 
  -3   1  12      274.77      279.82     14.14 o 
  -2   1  12      119.73      114.22     10.03 o 
  -1   1  12        2.73        1.92      1.60 o 
   0   1  12      113.54      114.78      3.89 o 
   1   1  12        0.08        0.40      1.54 o 
   2   1  12        0.71        0.17      1.57 o 
   3   1  12        7.88        5.43      1.66 o 
   4   1  12        4.17        2.79      2.44 o 
   5   1  12        1.00        0.00      2.44 o 
   6   1  12       38.78       41.12      5.40 o 
   7   1  12        2.52        2.61      3.14 o 
  -6   2  12        1.50        0.00      2.96 o 
  -5   2  12      187.88      178.78     10.81 o 
  -4   2  12       18.75       17.07      3.48 o 
  -3   2  12      159.46      151.73      9.24 o 
  -2   2  12        8.30       11.50      3.14 o 
  -1   2  12       13.10       12.08      1.50 o 
   0   2  12       71.73       71.35      3.01 o 
   1   2  12        0.49        3.27      1.22 o 
   2   2  12       53.48       61.19      2.77 o 
   3   2  12        0.05        0.00      1.41 o 
   4   2  12       27.11       23.87      3.83 o 
   5   2  12        6.33        6.97      3.14 o 
   6   2  12       43.07       48.96      5.75 o 
   7   2  12        0.01        0.00      2.79 o 
   8   2  12        2.21        7.49      3.83 o 
  -6   3  12       53.82       66.73      7.14 o 
  -5   3  12        7.41        6.79      3.48 o 
  -4   3  12        6.00       10.28      3.14 o 
  -3   3  12       28.48       27.00      2.47 o 
  -2   3  12       64.14       62.57      3.51 o 
  -1   3  12      254.54      251.53      8.55 o 
   0   3  12       41.19       43.05      2.91 o 
   1   3  12       47.59       48.92      2.58 o 
   2   3  12        0.02        0.00      1.16 o 
   3   3  12       52.34       60.61      2.87 o 
   4   3  12       27.14       27.24      4.62 o 
   5   3  12        0.34        0.00      2.44 o 
   6   3  12        0.05        0.00      2.79 o 
   7   3  12        1.36        0.00      2.79 o 
   8   3  12        0.20        1.74      3.14 o 
  -6   4  12        1.66        2.44      3.31 o 
  -5   4  12        2.76        2.96      2.79 o 
  -4   4  12      124.53      125.52      8.19 o 
  -3   4  12       57.85       63.95      3.74 o 
  -2   4  12        1.04        4.49      1.74 o 
  -1   4  12        0.76        0.00      2.53 o 
   0   4  12       31.49       31.84      3.14 o 
   1   4  12       20.24       20.57      1.79 o 
   2   4  12       37.72       28.67      2.11 o 
   3   4  12       17.73       13.47      1.67 o 
   4   4  12       12.48        4.30      1.44 o 
   5   4  12        3.09        0.00      1.59 o 
   6   4  12       12.95       10.97      3.48 o 
   7   4  12       11.71        8.01      3.31 o 
   8   4  12        4.45        3.31      3.14 o 
  -5   5  12       10.57        7.49      2.18 o 
  -4   5  12       82.97       71.67      4.51 o 
  -3   5  12       87.76       92.50      4.79 o 
  -2   5  12        4.32        1.67      2.18 o 
  -1   5  12       32.65       28.54      2.68 o 
   0   5  12      442.05      500.06     15.19 o 
   1   5  12        0.01        0.98      1.59 o 
   2   5  12      145.32      145.31      4.66 o 
   3   5  12       86.37       74.62      3.25 o 
   4   5  12      165.70      191.83      5.87 o 
   5   5  12       55.33       44.88      2.74 o 
   6   5  12       61.48       55.26      5.14 o 
   7   5  12        2.63        7.49      3.31 o 
   8   5  12        0.00        4.70      3.31 o 
  -5   6  12       53.53       51.35      4.11 o 
  -4   6  12        1.42        0.00      2.18 o 
  -3   6  12       86.08       95.15      4.96 o 
  -2   6  12       18.40       21.37      2.58 o 
  -1   6  12        0.03        1.22      1.48 o 
   0   6  12      303.51      326.70     10.72 o 
   1   6  12        2.04        0.43      1.66 o 
   2   6  12       45.34       48.94      2.63 o 
   3   6  12       59.03       66.01      3.08 o 
   4   6  12      104.07      100.01      3.89 o 
   5   6  12       40.07       32.19      2.44 o 
   6   6  12       12.37       14.27      1.92 o 
   7   6  12        5.10        5.11      1.96 o 
   8   6  12        0.34        0.70      3.14 o 
  -4   7  12       31.98       29.56      3.30 o 
  -3   7  12        2.10        3.94      2.53 o 
  -2   7  12       46.01       43.89      3.63 o 
  -1   7  12        0.08        0.73      1.54 o 
   0   7  12       11.07        9.69      1.91 o 
   1   7  12       68.36       68.96      4.00 o 
   2   7  12       13.07       12.08      2.44 o 
   3   7  12       41.64       43.77      3.07 o 
   4   7  12        4.35        3.48      1.44 o 
   5   7  12        0.17        2.12      1.40 o 
   6   7  12        5.89        6.35      1.59 o 
   7   7  12        4.61        5.73      2.01 o 
   8   7  12        6.61        8.19      4.01 o 
  -4   8  12       27.46       36.66      3.69 o 
  -3   8  12        0.85        0.12      3.22 o 
  -2   8  12       10.36        8.63      2.28 o 
  -1   8  12      125.39      144.86     13.51 o 
   0   8  12       25.46       28.81      2.89 o 
   1   8  12        0.11        0.00      1.46 o 
   2   8  12        7.68       10.18      2.09 o 
   3   8  12        0.44        0.00      1.59 o 
   4   8  12        7.68        6.44      1.54 o 
   5   8  12        9.90       11.18      1.92 o 
   6   8  12        0.00        0.33      1.47 o 
   7   8  12        1.14        0.75      1.45 o 
   8   8  12       19.66       21.09      2.88 o 
  -3   9  12       42.81       39.70      4.09 o 
  -2   9  12       10.98       11.68      2.40 o 
  -1   9  12       16.18       18.95      2.77 o 
   0   9  12       10.25       10.10      3.66 o 
   1   9  12      128.15      123.03      5.61 o 
   2   9  12       13.25       14.47      2.40 o 
   3   9  12       18.14       20.49      5.40 o 
   4   9  12        0.45        0.00      1.66 o 
   5   9  12       14.76       13.66      2.08 o 
   6   9  12        0.58        0.00      1.37 o 
   7   9  12        4.09        2.84      1.55 o 
   8   9  12        4.18        4.34      1.72 o 
  -2  10  12        0.03        0.00      1.76 o 
  -1  10  12        8.47        8.72      2.40 o 
   0  10  12        0.95        0.96      1.85 o 
   1  10  12       41.81       44.53      3.63 o 
   2  10  12        5.59        4.53      1.97 o 
   3  10  12        9.93        9.03      2.44 o 
   4  10  12        4.26        7.93      2.09 o 
   5  10  12        0.09        0.65      1.54 o 
   6  10  12        0.00        0.37      1.33 o 
   7  10  12        9.95        5.96      1.77 o 
   8  10  12        2.41        0.52      1.48 o 
  -1  11  12        5.26        5.40      3.83 o 
   0  11  12        0.15        2.79      2.09 o 
   1  11  12       28.54       35.84      3.51 o 
   2  11  12       30.15       24.81      2.96 o 
   3  11  12        7.41        7.22      2.08 o 
   4  11  12       14.96       12.03      2.38 o 
   5  11  12        2.98        3.81      2.96 o 
   6  11  12       11.15       13.11      2.33 o 
   7  11  12        0.50        2.10      1.54 o 
   0  12  12        8.77        7.32      2.34 o 
   1  12  12        2.33        1.14      2.01 o 
   2  12  12       28.89       27.02      3.12 o 
   3  12  12        4.80        5.00      2.01 o 
   4  12  12       22.95       21.92      2.89 o 
   5  12  12        1.30        1.16      2.18 o 
   6  12  12        2.79        2.67      1.96 o 
   3  13  12        0.60        0.00      1.91 o 
   4  13  12        9.06        6.27      2.28 o 
  -2  -5  13        3.34        3.34      2.15 o 
  -1  -5  13        0.99        0.87      3.14 o 
   0  -5  13       10.31       13.59      4.35 o 
  -4  -4  13        6.24        2.83      2.21 o 
  -3  -4  13        0.11        1.93      2.79 o 
  -2  -4  13        4.81        5.28      2.28 o 
  -1  -4  13        0.67        1.33      1.91 o 
   0  -4  13        1.10        0.00      2.61 o 
   1  -4  13        7.55        0.00      3.66 o 
   2  -4  13       63.22       61.68      6.97 o 
  -5  -3  13        8.92        9.40      2.47 o 
  -4  -3  13        0.99        0.00      1.85 o 
  -3  -3  13       37.25       40.55      7.40 o 
  -2  -3  13       91.01      101.84      5.24 o 
  -1  -3  13        3.41        1.21      2.96 o 
   0  -3  13       13.30        9.32      2.26 o 
   1  -3  13       19.79       18.47      4.18 o 
   2  -3  13       76.60       91.67      7.49 o 
   3  -3  13       17.98       22.82      4.70 o 
  -5  -2  13        0.80        1.57      3.14 o 
  -4  -2  13        5.78        3.97      2.08 o 
  -3  -2  13       88.22       89.64      4.98 o 
  -2  -2  13        1.03        2.74      2.18 o 
  -1  -2  13       45.44       39.98      3.51 o 
   0  -2  13        3.40        1.21      1.92 o 
   1  -2  13        2.57        2.44      3.14 o 
   2  -2  13       10.45       10.63      3.66 o 
   3  -2  13        4.41        2.96      3.14 o 
   4  -2  13        0.13        2.79      3.14 o 
  -5  -1  13       12.01       15.33      4.18 o 
  -4  -1  13        4.79        6.10      3.31 o 
  -3  -1  13        0.14        0.35      1.72 o 
  -2  -1  13        0.08        0.62      1.66 o 
  -1  -1  13       12.71       18.96      2.79 o 
   0  -1  13        9.19        6.82      2.03 o 
   1  -1  13        4.56        4.01      2.70 o 
   2  -1  13       48.86       72.83      6.80 o 
   3  -1  13        0.07        1.05      2.79 o 
   4  -1  13        0.95        3.31      3.14 o 
   5  -1  13        5.98        4.01      3.31 o 
  -5   0  13       19.62       17.25      4.18 o 
  -4   0  13       53.43       57.67      6.45 o 
  -3   0  13       70.20       60.82      6.27 o 
  -2   0  13       56.04       62.51      3.99 o 
  -1   0  13       11.84       12.94      2.26 o 
   0   0  13       66.09       72.11      4.25 o 
   1   0  13        9.57        7.74      1.97 o 
   2   0  13       17.35       18.92      2.43 o 
   3   0  13       35.58       39.03      5.05 o 
   4   0  13        2.48        3.14      2.79 o 
   5   0  13        3.10        2.61      2.96 o 
   6   0  13       12.08       16.20      4.18 o 
  -5   1  13       82.48       86.27      7.32 o 
  -4   1  13        0.06        2.09      2.96 o 
  -3   1  13       83.42       89.41      7.32 o 
  -2   1  13       24.91       23.52      4.18 o 
  -1   1  13       10.10        9.44      2.01 o 
   0   1  13       18.87       18.39      2.46 o 
   1   1  13        7.51        3.80      1.78 o 
   2   1  13        0.73        0.00      1.59 o 
   3   1  13       44.98       54.29      3.60 o 
   4   1  13        5.62        5.23      2.96 o 
   5   1  13       18.37       17.25      3.83 o 
   6   1  13       36.83       29.44      4.88 o 
  -5   2  13        0.06        0.00      2.26 o 
  -4   2  13        4.24        6.62      3.14 o 
  -3   2  13      186.84      173.90     10.47 o 
  -2   2  13      224.82      245.33     12.91 o 
  -1   2  13       48.35       56.68      3.64 o 
   0   2  13        2.02        1.01      1.66 o 
   1   2  13       20.05       18.56      2.08 o 
   2   2  13       41.66       33.09      3.02 o 
   3   2  13        2.29        0.40      1.66 o 
   4   2  13       13.36       13.59      3.31 o 
   5   2  13        3.23        0.52      2.79 o 
   6   2  13        8.16        8.54      3.31 o 
  -5   3  13        6.82        6.27      3.14 o 
  -4   3  13       91.24       96.91      7.32 o 
  -3   3  13        2.85        6.44      2.96 o 
  -2   3  13        0.04        1.05      2.61 o 
  -1   3  13       40.69       41.42      4.88 o 
   0   3  13        1.33        0.00      1.12 o 
   1   3  13       85.39       89.63      3.51 o 
   2   3  13        0.39        0.05      1.20 o 
   3   3  13        0.01        0.84      1.26 o 
   4   3  13        0.88        3.94      1.84 o 
   5   3  13        0.06        0.00      2.44 o 
   6   3  13       10.98       12.37      3.83 o 
   7   3  13        0.14        0.00      2.79 o 
  -5   4  13       68.34       67.96      7.32 o 
  -4   4  13        1.75        0.87      2.61 o 
  -3   4  13       20.30       20.21      3.83 o 
  -2   4  13        0.64        1.19      3.14 o 
  -1   4  13        8.56        9.36      2.00 o 
   0   4  13       21.80       15.57      2.26 o 
   1   4  13        1.35        2.62      1.26 o 
   2   4  13      128.87      107.09      3.92 o 
   3   4  13       25.72       23.78      2.59 o 
   4   4  13        0.68        0.00      1.30 o 
   5   4  13        8.35        6.88      3.22 o 
   6   4  13        0.00        0.00      2.61 o 
   7   4  13        3.51        8.01      3.66 o 
   8   4  13        1.42        0.00      3.14 o 
  -5   5  13      117.62      124.29      9.24 o 
  -4   5  13        2.24        0.87      2.79 o 
  -3   5  13       21.54       19.22      2.51 o 
  -2   5  13       19.08       14.57      2.21 o 
  -1   5  13       15.46       10.59      2.05 o 
   0   5  13        7.79        6.36      1.92 o 
   1   5  13       11.01       14.29      2.26 o 
   2   5  13        6.20        4.78      1.43 o 
   3   5  13        0.08        0.00      1.26 o 
   4   5  13        3.26        3.99      1.54 o 
   5   5  13        2.14        5.32      1.57 o 
   6   5  13       14.88       19.16      4.01 o 
   7   5  13        4.39        5.75      3.14 o 
   8   5  13        1.29        1.22      3.14 o 
  -4   6  13       82.75       94.41      5.28 o 
  -3   6  13        1.11        2.75      2.35 o 
  -2   6  13       12.13       15.50      3.40 o 
  -1   6  13        1.25        2.83      1.63 o 
   0   6  13        8.53       11.42      2.09 o 
   1   6  13       51.74       46.98      3.55 o 
   2   6  13       38.72       45.46      3.50 o 
   3   6  13        2.88        5.11      1.53 o 
   4   6  13       57.64       52.58      3.01 o 
   5   6  13        3.77        4.01      1.60 o 
   6   6  13        0.02        0.00      1.83 o 
   7   6  13        7.08        6.97      3.48 o 
   8   6  13        0.04        0.70      3.14 o 
  -4   7  13        0.03        2.78      2.26 o 
  -3   7  13        9.66       10.84      2.40 o 
  -2   7  13       16.72       14.35      2.43 o 
  -1   7  13        8.36        9.75      2.44 o 
   0   7  13       18.01       16.61      3.48 o 
   1   7  13       23.86       27.70      2.89 o 
   2   7  13       30.35       32.17      3.08 o 
   3   7  13       28.39       20.34      2.46 o 
   4   7  13       26.94       27.77      2.28 o 
   5   7  13       33.88       25.86      2.31 o 
   6   7  13       20.97       18.85      2.13 o 
   7   7  13        7.31       10.79      2.30 o 
   8   7  13        0.88        1.39      3.14 o 
  -3   8  13       79.16       87.25      5.17 o 
  -2   8  13       18.32       18.73      2.70 o 
  -1   8  13       71.02       71.64      4.31 o 
   0   8  13       23.66       15.99      2.45 o 
   1   8  13        0.51        0.00      1.54 o 
   2   8  13       26.25       31.40      3.08 o 
   3   8  13       21.23       23.52      4.53 o 
   4   8  13       39.55       43.12      3.51 o 
   5   8  13        3.54        5.92      1.60 o 
   6   8  13        1.89        1.92      1.60 o 
   7   8  13        1.93        1.74      1.53 o 
   8   8  13        3.65        0.00      3.14 o 
  -2   9  13        4.56        0.54      3.57 o 
  -1   9  13        0.12        0.00      1.63 o 
   0   9  13        7.48        6.18      2.09 o 
   1   9  13       20.31       14.17      2.40 o 
   2   9  13        0.58        0.00      1.71 o 
   3   9  13        1.20        0.09      2.44 o 
   4   9  13        0.10        0.27      2.35 o 
   5   9  13        7.84        8.47      2.15 o 
   6   9  13        0.28        0.00      1.37 o 
   7   9  13        0.71        0.00      1.49 o 
  -1  10  13        8.34       15.26      3.92 o 
   0  10  13        6.76        6.16      3.31 o 
   1  10  13       17.80       13.88      3.66 o 
   2  10  13        3.84        4.09      1.97 o 
   3  10  13       10.13        8.85      2.22 o 
   4  10  13        1.92        2.53      1.72 o 
   5  10  13        0.97        0.00      1.78 o 
   6  10  13        2.03        0.74      1.78 o 
   7  10  13        5.11        5.63      1.73 o 
   0  11  13        1.73        3.54      2.15 o 
   1  11  13        1.12        0.00      1.84 o 
   2  11  13        2.45        0.61      1.72 o 
   3  11  13        0.11        1.87      1.78 o 
   4  11  13        5.68        5.28      2.13 o 
   5  11  13       16.95       19.55      2.77 o 
   6  11  13        2.79        2.61      1.97 o 
   2  12  13        0.12        0.00      2.53 o 
   3  12  13        1.14        0.15      1.91 o 
   4  12  13       16.23       15.32      2.58 o 
   5  12  13       30.28       24.95      4.18 o 
  -3  -3  14       51.95       48.28      4.07 o 
  -2  -3  14       85.25       82.76      5.23 o 
  -1  -3  14        2.68        3.75      2.21 o 
   0  -3  14        4.29        6.79      3.48 o 
   1  -3  14        6.38        4.70      3.83 o 
   2  -3  14        1.00        1.74      3.31 o 
  -4  -2  14        9.37       12.89      3.83 o 
  -3  -2  14       42.07       41.48      3.80 o 
  -2  -2  14       12.52       15.10      2.70 o 
  -1  -2  14        0.16        0.00      2.26 o 
   0  -2  14       60.00       65.96      4.54 o 
   1  -2  14        3.51        0.70      3.31 o 
   2  -2  14        1.11        1.05      3.31 o 
   3  -2  14       20.81       24.21      4.88 o 
  -4  -1  14        3.41        6.62      3.48 o 
  -3  -1  14       10.75       19.16      4.35 o 
  -2  -1  14        3.44        1.88      2.00 o 
  -1  -1  14       29.51       29.79      3.20 o 
   0  -1  14       20.77       20.19      2.87 o 
   1  -1  14       16.31       14.78      2.55 o 
   2  -1  14        3.54       11.32      3.48 o 
   3  -1  14        0.01        0.17      2.96 o 
   4  -1  14        0.32        0.00      2.96 o 
  -4   0  14        0.28        1.39      3.14 o 
  -3   0  14        1.39        4.88      3.14 o 
  -2   0  14        0.05        2.62      3.22 o 
  -1   0  14        8.50        9.61      5.05 o 
   0   0  14       98.54      107.55      5.42 o 
   1   0  14        9.26       14.49      2.45 o 
   2   0  14       26.52       28.05      4.53 o 
   3   0  14        0.61        0.00      2.61 o 
   4   0  14        4.50        4.70      3.31 o 
   5   0  14        7.19        7.49      3.66 o 
  -4   1  14        3.90        3.31      3.31 o 
  -3   1  14       19.07       22.30      4.35 o 
  -2   1  14        0.01        0.00      2.44 o 
  -1   1  14        0.01        0.12      1.66 o 
   0   1  14       37.29       37.96     10.63 o 
   1   1  14        0.03        0.07      1.66 o 
   2   1  14       23.25       20.70      3.66 o 
   3   1  14       17.05        9.75      3.31 o 
   4   1  14       20.16       21.43      4.18 o 
   5   1  14        2.36        7.14      3.31 o 
  -4   2  14       10.63       19.16      4.35 o 
  -3   2  14        3.36        4.01      3.31 o 
  -2   2  14        2.17        1.22      2.79 o 
  -1   2  14       53.27       62.55      6.27 o 
   0   2  14        0.03        0.00      1.66 o 
   1   2  14       67.04       71.97      7.67 o 
   2   2  14        0.30        2.00      1.85 o 
   3   2  14       25.76       34.76      3.20 o 
   4   2  14        2.55        2.44      2.61 o 
   5   2  14        3.02        4.88      3.31 o 
   6   2  14       16.14       17.94      4.18 o 
  -4   3  14       58.42       62.73      6.80 o 
  -3   3  14        0.57        0.35      2.79 o 
  -2   3  14       35.33       32.93      4.88 o 
  -1   3  14        0.26        0.00      2.44 o 
   0   3  14       13.33       18.46      3.83 o 
   1   3  14       22.12       28.30      2.24 o 
   2   3  14        0.22        1.37      1.36 o 
   3   3  14        9.49        5.92      2.87 o 
   4   3  14        6.63        8.71      3.14 o 
   5   3  14        3.28        0.87      2.79 o 
   6   3  14        2.98        6.27      3.31 o 
  -4   4  14        1.08        0.35      2.79 o 
  -3   4  14        8.79        6.44      3.14 o 
  -2   4  14        9.59        5.75      3.31 o 
  -1   4  14       40.16       36.07      5.05 o 
   0   4  14        3.46        4.94      1.84 o 
   1   4  14        4.26        2.89      1.71 o 
   2   4  14       26.61       25.32      4.24 o 
   3   4  14        1.01        1.64      1.40 o 
   4   4  14        9.58       16.06      2.40 o 
   5   4  14        5.38        6.79      3.14 o 
   6   4  14        0.01        0.00      2.96 o 
   7   4  14        2.44        6.62      3.48 o 
  -4   5  14        7.32        2.79      3.14 o 
  -3   5  14        4.75        5.92      3.14 o 
  -2   5  14        0.96        0.74      1.74 o 
  -1   5  14        0.03        0.15      1.55 o 
   0   5  14        1.70        2.99      1.80 o 
   1   5  14        2.04        2.51      1.71 o 
   2   5  14        0.13        0.00      1.63 o 
   3   5  14       32.09       40.29      2.71 o 
   4   5  14       14.63       16.39      2.38 o 
   5   5  14       13.67       10.53      3.22 o 
   6   5  14        3.86        4.70      3.14 o 
   7   5  14        0.26        1.92      3.14 o 
  -3   6  14       19.21       16.18      2.87 o 
  -2   6  14       14.84       14.31      4.88 o 
  -1   6  14       19.13       13.47      4.62 o 
   0   6  14        9.07       15.22      2.33 o 
   1   6  14        0.20        0.96      2.00 o 
   2   6  14        0.53        1.37      1.71 o 
   3   6  14       56.19       58.85      4.04 o 
   4   6  14        9.77       19.56      3.62 o 
   5   6  14       30.77       31.49      2.58 o 
   6   6  14       22.32       24.00      2.83 o 
   7   6  14        2.26        5.05      3.48 o 
  -3   7  14      107.92      121.05      9.41 o 
  -2   7  14        5.74        5.31      2.03 o 
  -1   7  14        4.51        2.90      2.18 o 
   0   7  14       23.02       22.66      2.77 o 
   1   7  14        0.00        1.32      1.78 o 
   2   7  14        2.84        0.33      1.66 o 
   3   7  14       27.85       25.88      2.89 o 
   4   7  14       16.98       15.28      3.22 o 
   5   7  14      110.50      117.51      5.62 o 
   6   7  14       70.43       68.45      3.54 o 
   7   7  14        2.14        2.26      2.96 o 
  -2   8  14        1.02        2.36      2.15 o 
  -1   8  14        0.11        0.42      1.84 o 
   0   8  14        0.40        2.35      1.85 o 
   1   8  14        6.77        8.11      2.26 o 
   2   8  14       10.71       15.48      3.66 o 
   3   8  14        0.34        1.95      1.91 o 
   4   8  14        0.89        2.49      1.78 o 
   5   8  14       67.96       57.53      4.07 o 
   6   8  14       21.76       30.44      2.61 o 
   7   8  14        1.30        1.62      1.67 o 
  -1   9  14       26.89       29.63      3.32 o 
   0   9  14        1.29        1.44      3.14 o 
   1   9  14        2.13        1.56      1.84 o 
   2   9  14        0.07        0.00      1.85 o 
   3   9  14        4.97        6.38      2.26 o 
   4   9  14        9.76        8.55      2.28 o 
   5   9  14       12.09       16.57      3.57 o 
   6   9  14        0.52        2.52      1.67 o 
   0  10  14        0.03        0.00      2.87 o 
   1  10  14        0.26        0.02      2.53 o 
   2  10  14        0.08        0.74      1.76 o 
   3  10  14        0.31        0.00      1.71 o 
   4  10  14        2.53        0.10      2.26 o 
   5  10  14        2.98        2.45      1.91 o 
   6  10  14        0.73        2.71      2.26 o 
   2  11  14        3.60        7.58      2.34 o 
   3  11  14        0.00        0.00      1.80 o 
   4  11  14        3.40        1.18      1.84 o 
   5  11  14       13.08        7.67      2.28 o 
   0  -2  15        8.79        0.70      3.48 o 
  -2  -1  15        8.73       11.10      2.52 o 
  -1  -1  15       32.22       35.65      3.92 o 
   0  -1  15        0.77        1.41      3.57 o 
   1  -1  15       24.22       23.34      4.53 o 
   2  -1  15        4.05        6.62      3.83 o 
  -3   0  15        0.06        2.44      3.14 o 
  -2   0  15        8.18       16.20      4.18 o 
  -1   0  15        3.38       11.21      5.49 o 
   0   0  15        0.93        0.00      1.97 o 
   1   0  15        1.36        0.00      2.03 o 
   2   0  15        5.19        8.88      3.48 o 
   3   0  15       10.77       10.80      4.01 o 
  -3   1  15       18.79       11.32      4.01 o 
  -2   1  15        4.36        7.66      3.48 o 
  -1   1  15       21.29       19.16      4.01 o 
   0   1  15        0.98        3.61      2.35 o 
   1   1  15      107.53      124.56      5.85 o 
   2   1  15        0.35        0.36      1.84 o 
   3   1  15        3.10        6.62      3.31 o 
   4   1  15       11.89       19.33      4.35 o 
  -3   2  15       51.04       43.56      5.92 o 
  -2   2  15        1.54        3.83      3.31 o 
  -1   2  15        0.00        0.17      2.79 o 
   0   2  15        0.46        0.00      2.61 o 
   1   2  15       18.92       15.61      2.52 o 
   2   2  15        1.41        0.75      1.91 o 
   3   2  15        9.55       18.29      3.83 o 
   4   2  15        4.39        6.44      3.31 o 
   5   2  15        1.48        3.48      3.14 o 
  -3   3  15       21.24       23.52      4.70 o 
  -2   3  15       43.41       33.80      5.05 o 
  -1   3  15       14.78       19.34      4.01 o 
   0   3  15        1.35        1.22      2.61 o 
   1   3  15        2.70        2.44      2.96 o 
   2   3  15       53.63       52.13      6.10 o 
   3   3  15        0.45        2.96      1.85 o 
   4   3  15        0.01        1.05      2.79 o 
   5   3  15        0.42        3.14      3.14 o 
  -3   4  15       90.64      103.35      8.19 o 
  -2   4  15       42.51       47.04      5.92 o 
  -1   4  15        0.71        1.57      3.14 o 
   0   4  15       14.87       16.37      3.83 o 
   1   4  15        7.95        5.17      1.88 o 
   2   4  15        4.65        6.89      4.96 o 
   3   4  15        0.66        0.00      2.15 o 
   4   4  15        0.00        0.00      2.61 o 
   5   4  15        0.84        0.70      2.79 o 
   6   4  15        4.85        4.01      3.31 o 
  -3   5  15        0.64        3.31      3.14 o 
  -2   5  15       17.93       17.07      4.01 o 
  -1   5  15        0.11        0.00      2.61 o 
   0   5  15        3.05        5.38      1.96 o 
   1   5  15       32.75       30.76      3.05 o 
   2   5  15        7.87        8.57      2.15 o 
   3   5  15       23.51       17.42      2.52 o 
   4   5  15       14.43       12.93      1.94 o 
   5   5  15        4.26        7.49      3.31 o 
   6   5  15        9.28       10.45      3.66 o 
  -2   6  15        0.85        0.00      2.61 o 
  -1   6  15        8.61        7.63      2.15 o 
   0   6  15       11.77        7.82      2.13 o 
   1   6  15        0.42        2.32      1.80 o 
   2   6  15        1.26        0.20      1.78 o 
   3   6  15       23.90       26.82      3.02 o 
   4   6  15        0.14        0.00      1.51 o 
   5   6  15       17.40       16.12      2.14 o 
   6   6  15       17.65       17.25      4.18 o 
  -2   7  15        1.99        0.00      1.78 o 
  -1   7  15        0.11        0.53      1.84 o 
   0   7  15        1.86        1.46      1.92 o 
   1   7  15        0.01        1.67      1.91 o 
   2   7  15        0.56        0.14      1.66 o 
   3   7  15        0.50        1.97      1.91 o 
   4   7  15        6.63        3.97      2.15 o 
   5   7  15       92.40      107.50      4.53 o 
   6   7  15       37.96       31.61      2.78 o 
  -1   8  15        5.80        3.32      3.57 o 
   0   8  15        0.20        0.09      1.84 o 
   1   8  15       69.08       82.47      4.86 o 
   2   8  15        9.88        9.58      2.34 o 
   3   8  15       15.36       14.65      2.52 o 
   4   8  15        0.13        1.74      1.97 o 
   5   8  15       68.73       65.11      8.19 o 
   0   9  15       15.44       14.92      2.71 o 
   1   9  15       17.88       16.98      2.82 o 
   2   9  15        1.06        1.73      2.03 o 
   3   9  15        0.64        0.00      2.53 o 
   4   9  15        0.90        0.17      1.72 o 
   5   9  15        1.75        0.92      2.03 o 
   2  10  15        1.51        1.17      2.03 o 
   3  10  15        4.04        4.90      2.15 o 
   4  10  15        0.41        3.48      2.09 o 
  -1   1  16        0.92        1.57      2.96 o 
   0   1  16        0.14        0.00      2.96 o 
   1   1  16        3.89        0.00      2.03 o 
   2   1  16        0.53        1.92      3.14 o 
  -1   2  16        0.07        2.96      2.96 o 
   0   2  16       12.99       14.81      3.83 o 
   1   2  16        0.02        1.22      2.79 o 
   2   2  16        8.90        6.79      2.34 o 
   3   2  16        6.05       10.97      3.48 o 
  -1   3  16        0.45        0.00      2.96 o 
   0   3  16        0.78        5.92      3.14 o 
   1   3  16        0.83        0.52      2.79 o 
   2   3  16        0.47        2.26      2.79 o 
   3   3  16        1.58        0.00      2.79 o 
  -1   4  16       74.14       66.05      6.97 o 
   0   4  16        2.32        7.14      3.48 o 
   1   4  16        5.09        8.19      3.48 o 
   2   4  16        0.86        3.66      2.96 o 
   3   4  16       15.88       18.53      2.77 o 
   4   4  16        4.20        2.96      2.96 o 
  -1   5  16       13.43       15.15      4.18 o 
   0   5  16       27.29       24.74      4.70 o 
   1   5  16        1.53        2.79      2.96 o 
   2   5  16        1.24        0.00      1.71 o 
   3   5  16        1.65        4.16      2.01 o 
   4   5  16       11.47       13.90      2.58 o 
   0   6  16        2.56        1.65      1.88 o 
   1   6  16       10.48       11.02      4.53 o 
   2   6  16        3.97        3.40      2.00 o 
   3   6  16        3.67        3.31      2.09 o 
   4   6  16        0.21        0.00      1.97 o 
   0   7  16        3.69        6.28      4.18 o 
   1   7  16       26.69       25.66      3.02 o 
   2   7  16        6.16       11.20      2.96 o 
   3   7  16        5.54        4.49      2.08 o 
   4   7  16        1.06        1.95      2.08 o 
   2   8  16        7.29       11.11      2.50 o 
   3   8  16       17.82       22.54      3.02 o 
                                                 
